# Supplementary material for: DNA Barcodes of Mansonia (Mansonia) Blanchard, 1901 (Diptera, Culicidae)
Source: Genes (Basel). 2023 May 23;14(6):1127. doi: 10.3390/genes14061127 (PMC10298705; doi:10.3390/genes14061127)
Supplement: Supplementary file 1 [file genes-14-01127-s001.zip]

Archive with 9 entries (9 files):
- Figure S1.pdf
- Figure S2.png
- Figure S3.png
- Table S1.xlsx
- Table S2.xlsx
- Table S3.xls
- Table S4.xls
- Table S5.xlsx
- Table S6.xlsx
