# Supplementary material for: DNA Barcodes of Mansonia (Mansonia) Blanchard, 1901 (Diptera, Culicidae)
Source: Genes (Basel). 2023 May 23;14(6):1127. doi: 10.3390/genes14061127 (PMC10298705; doi:10.3390/genes14061127)
Supplement: Supplementary file 1 [file genes-14-01127-s001.zip › Table S1.xlsx]

## Sheet: FSP new seqs
	Table S1. Additional individual data on 327 Mansonia (Mansonia) spp. specimens from which new COI sequences were extracted for the study and another 11 sequences downloaded from GenBank or BOLD. Adult collections made by active search, human attraction, barrier screen method and Shannon light trap were supported by electric catchers. Dashes indicates absence of specific data.
Sequence_ID	Species	GenBank / BOLD number	Haplotype number *	NJ lineage	Collection date	Municipallity	State	Country	Geographical coordinates	Local source	Developmental stage	Sex	Collection method
Seq1	Mansonia (Mansonia) amazonensis	OP785292	15	Ma. amazonensis (single lineage)	01-Oct-2019	Porto Velho	Rondonia	Brazil	8.88 S 64.10 W	Breeding site	Pupae	Male	Immature active search
Seq2	Mansonia (Mansonia) amazonensis	OP785293	1	Ma. amazonensis (single lineage)	20-Apr-2015	Cruzeiro do Sul	Acre	Brazil	7.63 S 72.69 W	Peridomicile	Adult	Male	Human attraction
Seq3	Mansonia (Mansonia) amazonensis	OP785294	16	Ma. amazonensis (single lineage)	20-Aug-2015	Acrelandia	Acre	Brazil	9.95 S 66.86 W	Peridomicile	Adult	Female	Human attraction
Seq4	Mansonia (Mansonia) amazonensis	OP785295	3	Ma. amazonensis (single lineage)	20-Aug-2015	Acrelandia	Acre	Brazil	9.95 S 66.86 W	Peridomicile	Adult	Female	Shannon light trap
Seq5	Mansonia (Mansonia) amazonensis	OP785296	11	Ma. amazonensis (single lineage)	09-Aug-2015	Labrea	Amazonas	Brazil	7.35 S 64.74 W	Peridomicile	Adult	Female	Human attraction
Seq6	Mansonia (Mansonia) amazonensis	OP785297	4	Ma. amazonensis (single lineage)	10-Oct-2018	Porto Velho	Rondonia	Brazil	9.05 S 64.49 W	Peridomicile	Adult	Male	CDC light trap
Seq7	Mansonia (Mansonia) amazonensis	OP785298	7	Ma. amazonensis (single lineage)	10-Oct-2018	Porto Velho	Rondonia	Brazil	8.97 S 64.17 W	Peridomicile	Adult	Male	CDC light trap
Seq8	Mansonia (Mansonia) amazonensis	OP785299	6	Ma. amazonensis (single lineage)	10-Oct-2018	Porto Velho	Rondonia	Brazil	8.97 S 64.17 W	Peridomicile	Adult	Male	CDC light trap
Seq9	Mansonia (Mansonia) amazonensis	OP785300	2	Ma. amazonensis (single lineage)	05-Jun-2019	Porto Velho	Rondonia	Brazil	8.87 S 64.05 W	Peridomicile	Adult	Female	Barrier screen method
Seq10	Mansonia (Mansonia) amazonensis	OP785301	4	Ma. amazonensis (single lineage)	10-Feb-2019	Porto Velho	Rondonia	Brazil	9.30 S 64.45 W	Peridomicile	Adult	Male	CDC light trap
Seq11	Mansonia (Mansonia) amazonensis	OP785302	12	Ma. amazonensis (single lineage)	04-Feb-2019	Porto Velho	Rondonia	Brazil	9.26 S 64.40 W	Peridomicile	Adult	Female	CDC light trap
Seq12	Mansonia (Mansonia) amazonensis	OP785303	11	Ma. amazonensis (single lineage)	09-Jun-2019	Porto Velho	Rondonia	Brazil	8.82 S 63.99 W	Peridomicile	Adult	Male	Barrier screen method
Seq13	Mansonia (Mansonia) amazonensis	OP785304	11	Ma. amazonensis (single lineage)	09-Jun-2019	Porto Velho	Rondonia	Brazil	8.82 S 63.99 W	Peridomicile	Adult	Female	Barrier screen method
Seq14	Mansonia (Mansonia) amazonensis	OP785305	3	Ma. amazonensis (single lineage)	30-Sep-2019	Porto Velho	Rondonia	Brazil	8.82 S 63.99 W	Peridomicile	Adult	Female	Barrier screen method
Seq15	Mansonia (Mansonia) amazonensis	OP785306	9	Ma. amazonensis (single lineage)	01-Oct-2019	Porto Velho	Rondonia	Brazil	8.82 S 63.99 W	Peridomicile	Adult	Male	Barrier screen method
Seq16	Mansonia (Mansonia) amazonensis	OP785307	14	Ma. amazonensis (single lineage)	01-Oct-2019	Porto Velho	Rondonia	Brazil	8.82 S 63.99 W	Peridomicile	Adult	Male	Barrier screen method
Seq17	Mansonia (Mansonia) amazonensis	OP785308	4	Ma. amazonensis (single lineage)	30-Sep-2019	Porto Velho	Rondonia	Brazil	8.82 S 63.99 W	Peridomicile	Adult	Female	Barrier screen method
Seq18	Mansonia (Mansonia) amazonensis	OP785309	10	Ma. amazonensis (single lineage)	30-Sep-2019	Porto Velho	Rondonia	Brazil	8.82 S 63.99 W	Peridomicile	Adult	Female	Adult active search
Seq19	Mansonia (Mansonia) amazonensis	OP785310	13	Ma. amazonensis (single lineage)	30-Sep-2019	Porto Velho	Rondonia	Brazil	8.82 S 63.99 W	Peridomicile	Adult	Male	Adult active search
Seq20	Mansonia (Mansonia) amazonensis	OP785311	8	Ma. amazonensis (single lineage)	30-Sep-2019	Porto Velho	Rondonia	Brazil	8.82 S 63.99 W	Peridomicile	Adult	Male	Adult active search
Seq21	Mansonia (Mansonia) amazonensis	OP785312	4	Ma. amazonensis (single lineage)	30-Sep-2019	Porto Velho	Rondonia	Brazil	9.09 S 64.36 W	Breeding site	Adult	Female	CDC light trap
Seq22	Mansonia (Mansonia) amazonensis	OP785313	5	Ma. amazonensis (single lineage)	30-Sep-2019	Porto Velho	Rondonia	Brazil	9.09 S 64.36 W	Breeding site	Adult	Female	CDC light trap
	Mansonia (Mansonia) amazonensis	NC044657**	17	Ma. amazonensis (single lineage)	–	–	–	–	–	–	–	–	–
	Mansonia (Mansonia) amazonensis	MK575483**	17	Ma. amazonensis (single lineage)	–	–	–	–	–	–	–	–	–
	Mansonia (Mansonia) dyari	MOSN659-18.COI-5P***	1	Ma. dyari / indubitans	–	–	–	–	–	–	–	–	–
Seq23	Mansonia (Mansonia) flaveola	OP785314	4	Ma. flaveola G I	20-Apr-2015	Cruzeiro do Sul	Acre	Brazil	7.64 S 72.69 W	Peridomicile	Adult	Female	Human attraction
Seq24	Mansonia (Mansonia) flaveola	OP785315	6	Ma. flaveola G I	10-Oct-2018	Porto Velho	Rondonia	Brazil	9.03 S 64.45 W	Peridomicile	Adult	Female	CDC light trap
Seq25	Mansonia (Mansonia) flaveola	OP785316	7	Ma. flaveola G I	10-Oct-2018	Porto Velho	Rondonia	Brazil	9.03 S 64.45 W	Peridomicile	Adult	Female	CDC light trap
Seq26	Mansonia (Mansonia) flaveola	OP785317	11	Ma. flaveola G I	09-Feb-2019	Porto Velho	Rondonia	Brazil	9.03 S 64.45 W	Peridomicile	Adult	Female	CDC light trap
Seq27	Mansonia (Mansonia) flaveola	OP785318	8	Ma. flaveola G I	09-Feb-2019	Porto Velho	Rondonia	Brazil	9.10 S 64.45 W	Peridomicile	Adult	Female	CDC light trap
Seq28	Mansonia (Mansonia) flaveola	OP785319	9	Ma. flaveola G I	09-Feb-2019	Porto Velho	Rondonia	Brazil	9.10 S 64.45 W	Peridomicile	Adult	Female	CDC light trap
Seq29	Mansonia (Mansonia) flaveola	OP785320	9	Ma. flaveola G I	09-Feb-2019	Porto Velho	Rondonia	Brazil	9.10 S 64.45 W	Peridomicile	Adult	Female	CDC light trap
Seq30	Mansonia (Mansonia) flaveola	OP785321	5	Ma. flaveola G I	09-Feb-2019	Porto Velho	Rondonia	Brazil	9.10 S 64.45 W	Peridomicile	Adult	Female	CDC light trap
Seq31	Mansonia (Mansonia) flaveola	OP785322	1	Ma. flaveola G I	09-Feb-2019	Porto Velho	Rondonia	Brazil	9.10 S 64.45 W	Peridomicile	Adult	Female	CDC light trap
Seq32	Mansonia (Mansonia) flaveola	OP785323	1	Ma. flaveola G I	09-Feb-2019	Porto Velho	Rondonia	Brazil	9.10 S 64.45 W	Peridomicile	Adult	Female	CDC light trap
Seq33	Mansonia (Mansonia) flaveola	OP785324	10	Ma. flaveola G I	09-Feb-2019	Porto Velho	Rondonia	Brazil	9.10 S 64.45 W	Peridomicile	Adult	Female	CDC light trap
Seq34	Mansonia (Mansonia) flaveola	OP785325	2	Ma. flaveola G I	09-Feb-2019	Porto Velho	Rondonia	Brazil	9.10 S 64.45 W	Peridomicile	Adult	Female	CDC light trap
Seq35	Mansonia (Mansonia) flaveola	OP785326	3	Ma. flaveola G I	09-Feb-2019	Porto Velho	Rondonia	Brazil	9.10 S 64.45 W	Peridomicile	Adult	Female	CDC light trap
	Mansonia (Mansonia) flaveola	JX260065**	12	Ma. flaveola G II	–	–	–	–	–	–	–	–	–
Seq36	Mansonia (Mansonia) fonsecai	OP785327	1	Ma. fonsecai G III	18-Oct-2018	Pariquera-Açu	Sao Paulo	Brazil	24.60 S 47.76 W	Breeding site	Pupae	Male	Immature active search
Seq37	Mansonia (Mansonia) fonsecai	OP785328	1	Ma. fonsecai G III	18-Oct-2018	Pariquera-Açu	Sao Paulo	Brazil	24.60 S 47.76 W	Breeding site	Pupae	Male	Immature active search
Seq38	Mansonia (Mansonia) fonsecai	OP785329	7	Ma. fonsecai G IV	18-Oct-2018	Pariquera-Açu	Sao Paulo	Brazil	24.60 S 47.76 W	Breeding site	Pupae	Male	Immature active search
Seq39	Mansonia (Mansonia) fonsecai	OP785330	1	Ma. fonsecai G III	24-Jan-2019	Pariquera-Açu	Sao Paulo	Brazil	24.60 S 47.76 W	Breeding site	Pupae	Male	Immature active search
Seq40	Mansonia (Mansonia) fonsecai	OP785331	3	Ma. fonsecai G II	24-Jan-2019	Pariquera-Açu	Sao Paulo	Brazil	24.60 S 47.76 W	Breeding site	Pupae	Male	Immature active search
Seq41	Mansonia (Mansonia) fonsecai	OP785332	1	Ma. fonsecai G III	18-Mar-2019	Pariquera-Açu	Sao Paulo	Brazil	24.59 S 47.88 W	Breeding site	Larvae	Male	Immature active search
Seq42	Mansonia (Mansonia) fonsecai	OP785333	1	Ma. fonsecai G III	18-Mar-2019	Pariquera-Açu	Sao Paulo	Brazil	24.59 S 47.88 W	Breeding site	Larvae	Male	Immature active search
Seq43	Mansonia (Mansonia) fonsecai	OP785334	1	Ma. fonsecai G III	18-Mar-2019	Pariquera-Açu	Sao Paulo	Brazil	24.59 S 47.88 W	Breeding site	Larvae	Male	Immature active search
Seq44	Mansonia (Mansonia) fonsecai	OP785335	1	Ma. fonsecai G III	18-Mar-2019	Pariquera-Açu	Sao Paulo	Brazil	24.59 S 47.88 W	Breeding site	Larvae	Male	Immature active search
Seq45	Mansonia (Mansonia) fonsecai	OP785336	1	Ma. fonsecai G III	18-Mar-2019	Pariquera-Açu	Sao Paulo	Brazil	24.59 S 47.88 W	Breeding site	Larvae	Male	Immature active search
Seq46	Mansonia (Mansonia) fonsecai	OP785337	1	Ma. fonsecai G III	18-Mar-2019	Pariquera-Açu	Sao Paulo	Brazil	24.59 S 47.88 W	Breeding site	Larvae	Male	Immature active search
Seq47	Mansonia (Mansonia) fonsecai	OP785338	1	Ma. fonsecai G III	18-Mar-2019	Pariquera-Açu	Sao Paulo	Brazil	24.59 S 47.88 W	Breeding site	Larvae	Male	Immature active search
Seq48	Mansonia (Mansonia) fonsecai	OP785339	1	Ma. fonsecai G III	23-Apr-2019	Pariquera-Açu	Sao Paulo	Brazil	24.59 S 47.88 W	Breeding site	Larvae	Male	Immature active search
Seq49	Mansonia (Mansonia) fonsecai	OP785340	1	Ma. fonsecai G III	23-Apr-2019	Pariquera-Açu	Sao Paulo	Brazil	24.59 S 47.88 W	Breeding site	Larvae	Male	Immature active search
Seq50	Mansonia (Mansonia) fonsecai	OP785341	1	Ma. fonsecai G III	21-Feb-2019	Pariquera-Açu	Sao Paulo	Brazil	24.62 S 47.74 W	Breeding site	Pupae	Male	Immature active search
Seq51	Mansonia (Mansonia) fonsecai	OP785342	1	Ma. fonsecai G III	21-Feb-2019	Pariquera-Açu	Sao Paulo	Brazil	24.62 S 47.74 W	Breeding site	Pupae	Male	Immature active search
Seq52	Mansonia (Mansonia) fonsecai	OP785343	1	Ma. fonsecai G III	21-Feb-2019	Pariquera-Açu	Sao Paulo	Brazil	24.62 S 47.74 W	Breeding site	Pupae	Male	Immature active search
Seq53	Mansonia (Mansonia) fonsecai	OP785344	1	Ma. fonsecai G III	21-Feb-2019	Pariquera-Açu	Sao Paulo	Brazil	24.62 S 47.74 W	Breeding site	Pupae	Male	Immature active search
Seq54	Mansonia (Mansonia) fonsecai	OP785345	4	Ma. fonsecai G I	05-Nov-2019	Curitiba	Parana	Brazil	25.55 S 49.22 W	Breeding site	Larvae	Male	Immature active search
Seq55	Mansonia (Mansonia) fonsecai	OP785346	5	Ma. fonsecai G I	05-Nov-2019	Curitiba	Parana	Brazil	25.55 S 49.22 W	Breeding site	Larvae	Male	Immature active search
Seq56	Mansonia (Mansonia) fonsecai	OP785347	4	Ma. fonsecai G I	05-Nov-2019	Curitiba	Parana	Brazil	25.55 S 49.22 W	Breeding site	Larvae	Male	Immature active search
Seq57	Mansonia (Mansonia) fonsecai	OP785348	5	Ma. fonsecai G I	05-Nov-2019	Curitiba	Parana	Brazil	25.55 S 49.22 W	Breeding site	Larvae	Male	Immature active search
Seq58	Mansonia (Mansonia) fonsecai	OP785349	4	Ma. fonsecai G I	05-Nov-2019	Curitiba	Parana	Brazil	25.55 S 49.22 W	Breeding site	Larvae	Male	Immature active search
Seq59	Mansonia (Mansonia) fonsecai	OP785350	2	Ma. fonsecai G II	05-Nov-2019	Curitiba	Parana	Brazil	25.55 S 49.22 W	Breeding site	Larvae	Male	Immature active search
Seq60	Mansonia (Mansonia) fonsecai	OP785351	2	Ma. fonsecai G II	06-Nov-2019	Curitiba	Parana	Brazil	25.55 S 49.22 W	Breeding site	Larvae	Male	Immature active search
Seq61	Mansonia (Mansonia) fonsecai	OP785352	6	Ma. fonsecai G I	06-Nov-2019	Curitiba	Parana	Brazil	25.55 S 49.22 W	Breeding site	Larvae	Male	Immature active search
Seq62	Mansonia (Mansonia) fonsecai	OP785353	5	Ma. fonsecai G I	06-Nov-2019	Curitiba	Parana	Brazil	25.55 S 49.22 W	Breeding site	Larvae	Male	Immature active search
Seq63	Mansonia (Mansonia) fonsecai	OP785354	2	Ma. fonsecai G II	06-Nov-2019	Curitiba	Parana	Brazil	25.55 S 49.22 W	Breeding site	Larvae	Male	Immature active search
Seq64	Mansonia (Mansonia) humeralis	OP785355	1	Ma. humeralis (single lineage)	11-May-2015	Cruzeiro do Sul	Acre	Brazil	7.64 S 72.69 W	Peridomicile	Adult	Female	Human attraction
Seq65	Mansonia (Mansonia) humeralis	OP785356	3	Ma. humeralis (single lineage)	11-May-2015	Cruzeiro do Sul	Acre	Brazil	7.64 S 72.69 W	Peridomicile	Adult	Female	Human attraction
Seq66	Mansonia (Mansonia) humeralis	OP785357	2	Ma. humeralis (single lineage)	11-May-2015	Cruzeiro do Sul	Acre	Brazil	7.64 S 72.69 W	Peridomicile	Adult	Female	Human attraction
Seq67	Mansonia (Mansonia) humeralis	OP785358	8	Ma. humeralis (single lineage)	11-May-2015	Cruzeiro do Sul	Acre	Brazil	7.64 S 72.69 W	Peridomicile	Adult	Female	Human attraction
Seq68	Mansonia (Mansonia) humeralis	OP785359	9	Ma. humeralis (single lineage)	20-Apr-2015	Cruzeiro do Sul	Acre	Brazil	7.63 S 72.69 W	Peridomicile	Adult	Female	Human attraction
Seq69	Mansonia (Mansonia) humeralis	OP785360	2	Ma. humeralis (single lineage)	21-Apr-2015	Cruzeiro do Sul	Acre	Brazil	7.63 S 72.69 W	Peridomicile	Adult	Male	Human attraction
Seq70	Mansonia (Mansonia) humeralis	OP785361	14	Ma. humeralis (single lineage)	21-Apr-2015	Cruzeiro do Sul	Acre	Brazil	7.63 S 72.69 W	Peridomicile	Adult	Female	Human attraction
Seq71	Mansonia (Mansonia) humeralis	OP785362	8	Ma. humeralis (single lineage)	21-Apr-2015	Cruzeiro do Sul	Acre	Brazil	7.63 S 72.69 W	Peridomicile	Adult	Female	Human attraction
Seq72	Mansonia (Mansonia) humeralis	OP785363	2	Ma. humeralis (single lineage)	23-Apr-2015	Cruzeiro do Sul	Acre	Brazil	7.60 S 72.82 W	Peridomicile	Adult	Female	Human attraction
Seq73	Mansonia (Mansonia) humeralis	OP785364	8	Ma. humeralis (single lineage)	23-Apr-2015	Cruzeiro do Sul	Acre	Brazil	7.60 S 72.82 W	Peridomicile	Adult	Female	Shannon light trap
Seq74	Mansonia (Mansonia) humeralis	OP785365	8	Ma. humeralis (single lineage)	23-Apr-2015	Cruzeiro do Sul	Acre	Brazil	7.60 S 72.82 W	Peridomicile	Adult	Female	Shannon light trap
Seq75	Mansonia (Mansonia) humeralis	OP785366	2	Ma. humeralis (single lineage)	30-May-2015	Mancio Lima	Acre	Brazil	7.63 S 72.87 W	Peridomicile	Adult	Female	Human attraction
Seq76	Mansonia (Mansonia) humeralis	OP785367	12	Ma. humeralis (single lineage)	19-Aug-2017	Presidente Figueiredo	Amazonas	Brazil	2.11 S 59.34 W	Peridomicile	Adult	Female	Human attraction
Seq77	Mansonia (Mansonia) humeralis	OP785368	1	Ma. humeralis (single lineage)	14-Jul-2017	Guajara	Amazonas	Brazil	7.33 S 72.64 W	Peridomicile	Adult	Female	Shannon light trap
Seq78	Mansonia (Mansonia) humeralis	OP785369	3	Ma. humeralis (single lineage)	09-Feb-2019	Porto Velho	Rondonia	Brazil	9.03 S 64.45 W	Peridomicile	Adult	Male	Barrier screen method
Seq79	Mansonia (Mansonia) humeralis	OP785370	3	Ma. humeralis (single lineage)	09-Feb-2019	Porto Velho	Rondonia	Brazil	9.03 S 64.45 W	Peridomicile	Adult	Female	CDC light trap
Seq80	Mansonia (Mansonia) humeralis	OP785371	8	Ma. humeralis (single lineage)	09-Feb-2019	Porto Velho	Rondonia	Brazil	9.05 S 64.49 W	Peridomicile	Adult	Male	CDC light trap
Seq81	Mansonia (Mansonia) humeralis	OP785372	8	Ma. humeralis (single lineage)	09-Feb-2019	Porto Velho	Rondonia	Brazil	9.05 S 64.49 W	Peridomicile	Adult	Male	CDC light trap
Seq82	Mansonia (Mansonia) humeralis	OP785373	15	Ma. humeralis (single lineage)	05-Jun-2019	Porto Velho	Rondonia	Brazil	8.87 S 64.05 W	Peridomicile	Adult	Female	Barrier screen method
Seq83	Mansonia (Mansonia) humeralis	OP785374	3	Ma. humeralis (single lineage)	05-Jun-2019	Porto Velho	Rondonia	Brazil	8.87 S 64.05 W	Peridomicile	Adult	Female	Barrier screen method
Seq84	Mansonia (Mansonia) humeralis	OP785375	11	Ma. humeralis (single lineage)	05-Jun-2019	Porto Velho	Rondonia	Brazil	8.87 S 64.05 W	Peridomicile	Adult	Female	Barrier screen method
Seq85	Mansonia (Mansonia) humeralis	OP785376	3	Ma. humeralis (single lineage)	05-Jun-2019	Porto Velho	Rondonia	Brazil	8.87 S 64.05 W	Peridomicile	Adult	Female	Barrier screen method
Seq86	Mansonia (Mansonia) humeralis	OP785377	15	Ma. humeralis (single lineage)	05-Jun-2019	Porto Velho	Rondonia	Brazil	8.87 S 64.05 W	Peridomicile	Adult	Female	Barrier screen method
Seq87	Mansonia (Mansonia) humeralis	OP785378	10	Ma. humeralis (single lineage)	05-Jun-2019	Porto Velho	Rondonia	Brazil	8.87 S 64.05 W	Peridomicile	Adult	Female	Barrier screen method
Seq88	Mansonia (Mansonia) humeralis	OP785379	3	Ma. humeralis (single lineage)	05-Jun-2019	Porto Velho	Rondonia	Brazil	8.87 S 64.05 W	Peridomicile	Adult	Female	Barrier screen method
Seq89	Mansonia (Mansonia) humeralis	OP785380	15	Ma. humeralis (single lineage)	05-Jun-2019	Porto Velho	Rondonia	Brazil	8.87 S 64.05 W	Peridomicile	Adult	Female	Barrier screen method
Seq90	Mansonia (Mansonia) humeralis	OP785381	7	Ma. humeralis (single lineage)	10-Feb-2019	Porto Velho	Rondonia	Brazil	9.30 S 64.45 W	Peridomicile	Adult	Female	CDC light trap
Seq91	Mansonia (Mansonia) humeralis	OP785382	3	Ma. humeralis (single lineage)	10-Feb-2019	Porto Velho	Rondonia	Brazil	9.30 S 64.45 W	Peridomicile	Adult	Female	CDC light trap
Seq92	Mansonia (Mansonia) humeralis	OP785383	8	Ma. humeralis (single lineage)	10-Feb-2019	Porto Velho	Rondonia	Brazil	9.30 S 64.45 W	Peridomicile	Adult	Male	CDC light trap
Seq93	Mansonia (Mansonia) humeralis	OP785384	8	Ma. humeralis (single lineage)	03-Jun-2019	Porto Velho	Rondonia	Brazil	9.24 S 64.44 W	Peridomicile	Adult	Female	Barrier screen method
Seq94	Mansonia (Mansonia) humeralis	OP785385	3	Ma. humeralis (single lineage)	03-Jun-2019	Porto Velho	Rondonia	Brazil	9.24 S 64.44 W	Peridomicile	Adult	Male	Barrier screen method
Seq95	Mansonia (Mansonia) humeralis	OP785386	11	Ma. humeralis (single lineage)	03-Jun-2019	Porto Velho	Rondonia	Brazil	9.24 S 64.44 W	Peridomicile	Adult	Female	Barrier screen method
Seq96	Mansonia (Mansonia) humeralis	OP785387	16	Ma. humeralis (single lineage)	09-Feb-2019	Porto Velho	Rondonia	Brazil	9.10 S 64.45 W	Peridomicile	Adult	Female	CDC light trap
Seq97	Mansonia (Mansonia) humeralis	OP785388	5	Ma. humeralis (single lineage)	07-Jun-2019	Porto Velho	Rondonia	Brazil	9.18 S 64.43 W	Breeding site	Pupae	Male	Immature active search
Seq98	Mansonia (Mansonia) humeralis	OP785389	7	Ma. humeralis (single lineage)	07-Jun-2019	Porto Velho	Rondonia	Brazil	9.18 S 64.43 W	Breeding site	Pupae	Male	Immature active search
Seq99	Mansonia (Mansonia) humeralis	OP785390	3	Ma. humeralis (single lineage)	07-Jun-2019	Porto Velho	Rondonia	Brazil	9.18 S 64.43 W	Breeding site	Pupae	Male	Immature active search
Seq100	Mansonia (Mansonia) humeralis	OP785391	4	Ma. humeralis (single lineage)	07-Jun-2019	Porto Velho	Rondonia	Brazil	9.18 S 64.43 W	Breeding site	Pupae	Male	Immature active search
Seq101	Mansonia (Mansonia) humeralis	OP785392	3	Ma. humeralis (single lineage)	07-Jun-2019	Porto Velho	Rondonia	Brazil	9.18 S 64.43 W	Breeding site	Pupae	Male	Immature active search
Seq102	Mansonia (Mansonia) humeralis	OP785393	15	Ma. humeralis (single lineage)	07-Jun-2019	Porto Velho	Rondonia	Brazil	9.18 S 64.43 W	Breeding site	Pupae	Male	Immature active search
Seq103	Mansonia (Mansonia) humeralis	OP785394	3	Ma. humeralis (single lineage)	07-Jun-2019	Porto Velho	Rondonia	Brazil	9.18 S 64.43 W	Breeding site	Pupae	Male	Immature active search
Seq104	Mansonia (Mansonia) humeralis	OP785395	3	Ma. humeralis (single lineage)	07-Jun-2019	Porto Velho	Rondonia	Brazil	9.18 S 64.43 W	Breeding site	Pupae	Male	Immature active search
Seq105	Mansonia (Mansonia) humeralis	OP785396	8	Ma. humeralis (single lineage)	07-Jun-2019	Porto Velho	Rondonia	Brazil	9.18 S 64.43 W	Breeding site	Pupae	Male	Immature active search
Seq106	Mansonia (Mansonia) humeralis	OP785397	8	Ma. humeralis (single lineage)	07-Jun-2019	Porto Velho	Rondonia	Brazil	9.18 S 64.43 W	Breeding site	Pupae	Male	Immature active search
Seq107	Mansonia (Mansonia) humeralis	OP785398	7	Ma. humeralis (single lineage)	07-Jun-2019	Porto Velho	Rondonia	Brazil	9.18 S 64.43 W	Breeding site	Pupae	Male	Immature active search
Seq108	Mansonia (Mansonia) humeralis	OP785399	3	Ma. humeralis (single lineage)	07-Jun-2019	Porto Velho	Rondonia	Brazil	9.18 S 64.43 W	Breeding site	Pupae	Male	Immature active search
Seq109	Mansonia (Mansonia) humeralis	OP785400	11	Ma. humeralis (single lineage)	07-Jun-2019	Porto Velho	Rondonia	Brazil	9.18 S 64.43 W	Breeding site	Pupae	Male	Immature active search
Seq110	Mansonia (Mansonia) humeralis	OP785401	2	Ma. humeralis (single lineage)	07-Jun-2019	Porto Velho	Rondonia	Brazil	9.18 S 64.43 W	Breeding site	Pupae	Male	Immature active search
Seq111	Mansonia (Mansonia) humeralis	OP785402	3	Ma. humeralis (single lineage)	07-Jun-2019	Porto Velho	Rondonia	Brazil	9.18 S 64.43 W	Breeding site	Pupae	Male	Immature active search
Seq112	Mansonia (Mansonia) humeralis	OP785403	16	Ma. humeralis (single lineage)	07-Jun-2019	Porto Velho	Rondonia	Brazil	9.18 S 64.43 W	Breeding site	Pupae	Male	Immature active search
Seq113	Mansonia (Mansonia) humeralis	OP785404	15	Ma. humeralis (single lineage)	07-Jun-2019	Porto Velho	Rondonia	Brazil	9.18 S 64.43 W	Breeding site	Pupae	Male	Immature active search
Seq114	Mansonia (Mansonia) humeralis	OP785405	3	Ma. humeralis (single lineage)	09-Jun-2019	Porto Velho	Rondonia	Brazil	8.82 S 63.99 W	Peridomicile	Adult	Male	Barrier screen method
Seq115	Mansonia (Mansonia) humeralis	OP785406	3	Ma. humeralis (single lineage)	09-Jun-2019	Porto Velho	Rondonia	Brazil	8.82 S 63.99 W	Peridomicile	Adult	Female	Barrier screen method
Seq116	Mansonia (Mansonia) humeralis	OP785407	17	Ma. humeralis (single lineage)	09-Jun-2019	Porto Velho	Rondonia	Brazil	8.82 S 63.99 W	Peridomicile	Adult	Female	Barrier screen method
Seq117	Mansonia (Mansonia) humeralis	OP785408	13	Ma. humeralis (single lineage)	09-Jun-2019	Porto Velho	Rondonia	Brazil	8.82 S 63.99 W	Peridomicile	Adult	Female	Barrier screen method
Seq118	Mansonia (Mansonia) humeralis	OP785409	3	Ma. humeralis (single lineage)	01-Oct-2019	Porto Velho	Rondonia	Brazil	8.82 S 63.99 W	Peridomicile	Adult	Female	Barrier screen method
Seq119	Mansonia (Mansonia) humeralis	OP785410	8	Ma. humeralis (single lineage)	30-Sep-2019	Porto Velho	Rondonia	Brazil	8.82 S 63.99 W	Peridomicile	Adult	Female	Barrier screen method
Seq120	Mansonia (Mansonia) humeralis	OP785411	8	Ma. humeralis (single lineage)	22-Oct-2015	Machadinho d'Oeste	Rondonia	Brazil	9.22 S 62.25W	Peridomicile	Adult	Female	Human attraction
Seq121	Mansonia (Mansonia) humeralis	OP785412	8	Ma. humeralis (single lineage)	23-Jan-2019	Iguape	Sao Paulo	Brazil	24.63 S 47.51W	Breeding site	Pupae	Male	Immature active search
Seq122	Mansonia (Mansonia) humeralis	OP785413	8	Ma. humeralis (single lineage)	18-Oct-2018	Pariquera-Açu	Sao Paulo	Brazil	24.60 S 47.76 W	Breeding site	Larvae	Male	Immature active search
Seq123	Mansonia (Mansonia) humeralis	OP785414	8	Ma. humeralis (single lineage)	18-Oct-2018	Pariquera-Açu	Sao Paulo	Brazil	24.60 S 47.76 W	Breeding site	Pupae	Male	Immature active search
Seq124	Mansonia (Mansonia) humeralis	OP785415	8	Ma. humeralis (single lineage)	18-Oct-2018	Pariquera-Açu	Sao Paulo	Brazil	24.60 S 47.76 W	Breeding site	Pupae	Male	Immature active search
Seq125	Mansonia (Mansonia) humeralis	OP785416	6	Ma. humeralis (single lineage)	21-Apr-2015	Cruzeiro do Sul	Acre	Brazil	7.63 S 72.69 W	Peridomicile	Adult	Male	Human attraction
Seq126	Mansonia (Mansonia) humeralis	OP785417	8	Ma. humeralis (single lineage)	06-Jun-2019	Porto Velho	Rondonia	Brazil	9.07 S 64.18 W	Peridomicile	Adult	Female	Adult active search
Seq127	Mansonia (Mansonia) humeralis	OP785418	3	Ma. humeralis (single lineage)	09-Jun-2019	Porto Velho	Rondonia	Brazil	8.82 S 63.99 W	Peridomicile	Adult	Female	Barrier screen method
Seq128	Mansonia (Mansonia) iguassuensis	OP785419	4	Ma. iguassuensis (single lineage)	18-Oct-2018	Pariquera-Açu	Sao Paulo	Brazil	24.60 S 47.76 W	Breeding site	Larvae	Male	Immature active search
Seq129	Mansonia (Mansonia) iguassuensis	OP785420	1	Ma. iguassuensis (single lineage)	18-Oct-2018	Pariquera-Açu	Sao Paulo	Brazil	24.60 S 47.76 W	Breeding site	Larvae	Male	Immature active search
Seq130	Mansonia (Mansonia) iguassuensis	OP785421	3	Ma. iguassuensis (single lineage)	18-Oct-2018	Pariquera-Açu	Sao Paulo	Brazil	24.60 S 47.76 W	Breeding site	Pupae	Male	Immature active search
Seq131	Mansonia (Mansonia) iguassuensis	OP785422	3	Ma. iguassuensis (single lineage)	18-Oct-2018	Pariquera-Açu	Sao Paulo	Brazil	24.60 S 47.76 W	Breeding site	Pupae	Male	Immature active search
Seq132	Mansonia (Mansonia) iguassuensis	OP785423	2	Ma. iguassuensis (single lineage)	08-Nov-2018	Pariquera-Açu	Sao Paulo	Brazil	24.60 S 47.76 W	Breeding site	Pupae	Male	Immature active search
Seq133	Mansonia (Mansonia) indubitans	OP785424	15	Ma. indubitans G III	30-May-2015	Mancio Lima	Acre	Brazil	7.60 S 72.99 W	Peridomicile	Adult	Female	Human attraction
Seq134	Mansonia (Mansonia) indubitans	OP785425	10	Ma. indubitans G III	29-May-2015	Mancio Lima	Acre	Brazil	7.63 S 72.87 W	Peridomicile	Adult	Female	Human attraction
Seq135	Mansonia (Mansonia) indubitans	OP785426	5	Ma. indubitans G III	29-May-2015	Mancio Lima	Acre	Brazil	7.63 S 72.87 W	Peridomicile	Adult	Female	Human attraction
Seq136	Mansonia (Mansonia) indubitans	OP785427	7	Ma. indubitans G III	04-Jun-2015	Mancio Lima	Acre	Brazil	7.49 S 72.94 W	Peridomicile	Adult	Female	Human attraction
Seq137	Mansonia (Mansonia) indubitans	OP785428	1	Ma. indubitans G II	11-Jul-2017	Guajara	Amazonas	Brazil	7.55 S 72.59 W	Peridomicile	Adult	Female	Shannon light trap
Seq138	Mansonia (Mansonia) indubitans	OP785429	2	Ma. indubitans G II	12-Jul-2017	Guajara	Amazonas	Brazil	7.29 S 72..65 W	Peridomicile	Adult	Female	Shannon light trap
Seq139	Mansonia (Mansonia) indubitans	OP785430	4	Ma. indubitans G I	17-Ago-2017	Presidente Figueiredo	Amazonas	Brazil	1.64 S 60.22 W	Peridomicile	Adult	Female	Human attraction
Seq140	Mansonia (Mansonia) indubitans	OP785431	1	Ma. indubitans G II	17-Ago-2017	Presidente Figueiredo	Amazonas	Brazil	1.64 S 60.22 W	Peridomicile	Adult	Female	Human attraction
Seq141	Mansonia (Mansonia) indubitans	OP785432	5	Ma. indubitans G III	10-Oct-2018	Porto Velho	Rondonia	Brazil	9.05 S 64.49 W	Peridomicile	Adult	Male	CDC light trap
Seq142	Mansonia (Mansonia) indubitans	OP785433	13	Ma. indubitans G III	09-Feb-2019	Porto Velho	Rondonia	Brazil	9.05 S 64.49 W	Peridomicile	Adult	Female	CDC light trap
Seq143	Mansonia (Mansonia) indubitans	OP785434	5	Ma. indubitans G III	09-Feb-2019	Porto Velho	Rondonia	Brazil	9.05 S 64.49 W	Peridomicile	Adult	Female	CDC light trap
Seq144	Mansonia (Mansonia) indubitans	OP785435	6	Ma. indubitans G III	09-Feb-2019	Porto Velho	Rondonia	Brazil	9.05 S 64.49 W	Peridomicile	Adult	Female	CDC light trap
Seq145	Mansonia (Mansonia) indubitans	OP785436	5	Ma. indubitans G III	09-Feb-2019	Porto Velho	Rondonia	Brazil	9.05 S 64.49 W	Peridomicile	Adult	Female	CDC light trap
Seq146	Mansonia (Mansonia) indubitans	OP785437	12	Ma. indubitans G III	09-Feb-2019	Porto Velho	Rondonia	Brazil	9.05 S 64.49 W	Peridomicile	Adult	Female	CDC light trap
Seq147	Mansonia (Mansonia) indubitans	OP785438	5	Ma. indubitans G III	09-Feb-2019	Porto Velho	Rondonia	Brazil	9.05 S 64.49 W	Peridomicile	Adult	Female	Adult active search
Seq148	Mansonia (Mansonia) indubitans	OP785439	5	Ma. indubitans G III	09-Feb-2019	Porto Velho	Rondonia	Brazil	9.05 S 64.49 W	Peridomicile	Adult	Female	Adult active search
Seq149	Mansonia (Mansonia) indubitans	OP785440	13	Ma. indubitans G III	10-Oct-2018	Porto Velho	Rondonia	Brazil	9.05 S 64.49 W	Peridomicile	Adult	Female	CDC light trap
Seq150	Mansonia (Mansonia) indubitans	OP785441	19	Ma. indubitans G III	10-Oct-2018	Porto Velho	Rondonia	Brazil	9.05 S 64.49 W	Peridomicile	Adult	Female	CDC light trap
Seq151	Mansonia (Mansonia) indubitans	OP785442	6	Ma. indubitans G III	10-Oct-2018	Porto Velho	Rondonia	Brazil	9.05 S 64.49 W	Peridomicile	Adult	Female	CDC light trap
Seq152	Mansonia (Mansonia) indubitans	OP785443	13	Ma. indubitans G III	10-Oct-2018	Porto Velho	Rondonia	Brazil	9.05 S 64.49 W	Peridomicile	Adult	Female	CDC light trap
Seq153	Mansonia (Mansonia) indubitans	OP785444	16	Ma. indubitans G III	10-Oct-2018	Porto Velho	Rondonia	Brazil	9.05 S 64.49 W	Peridomicile	Adult	Female	CDC light trap
Seq154	Mansonia (Mansonia) indubitans	OP785445	5	Ma. indubitans G III	10-Oct-2018	Porto Velho	Rondonia	Brazil	9.05 S 64.49 W	Peridomicile	Adult	Female	CDC light trap
Seq155	Mansonia (Mansonia) indubitans	OP785446	5	Ma. indubitans G III	10-Oct-2018	Porto Velho	Rondonia	Brazil	9.05 S 64.49 W	Peridomicile	Adult	Female	CDC light trap
Seq156	Mansonia (Mansonia) indubitans	OP785447	9	Ma. indubitans G III	10-Oct-2018	Porto Velho	Rondonia	Brazil	9.05 S 64.49 W	Peridomicile	Adult	Female	CDC light trap
Seq157	Mansonia (Mansonia) indubitans	OP785448	6	Ma. indubitans G III	10-Oct-2018	Porto Velho	Rondonia	Brazil	9.05 S 64.49 W	Peridomicile	Adult	Female	CDC light trap
Seq158	Mansonia (Mansonia) indubitans	OP785449	16	Ma. indubitans G III	10-Oct-2018	Porto Velho	Rondonia	Brazil	9.05 S 64.49 W	Peridomicile	Adult	Female	CDC light trap
Seq159	Mansonia (Mansonia) indubitans	OP785450	5	Ma. indubitans G III	09-Feb-2019	Porto Velho	Rondonia	Brazil	9.05 S 64.49 W	Peridomicile	Adult	Female	Adult active search
Seq160	Mansonia (Mansonia) indubitans	OP785451	2	Ma. indubitans G II	08-Feb-2019	Porto Velho	Rondonia	Brazil	9.05 S 64.49 W	Peridomicile	Adult	Female	CDC light trap
Seq161	Mansonia (Mansonia) indubitans	OP785452	13	Ma. indubitans G III	10-Oct-2018	Porto Velho	Rondonia	Brazil	9.03 S 64.45 W	Peridomicile	Adult	Male	CDC light trap
Seq162	Mansonia (Mansonia) indubitans	OP785453	13	Ma. indubitans G III	10-Oct-2018	Porto Velho	Rondonia	Brazil	9.03 S 64.45 W	Peridomicile	Adult	Male	CDC light trap
Seq163	Mansonia (Mansonia) indubitans	OP785454	5	Ma. indubitans G III	10-Oct-2018	Porto Velho	Rondonia	Brazil	9.03 S 64.45 W	Peridomicile	Adult	Female	CDC light trap
Seq164	Mansonia (Mansonia) indubitans	OP785455	5	Ma. indubitans G III	08-Feb-2019	Porto Velho	Rondonia	Brazil	9.03 S 64.45 W	Peridomicile	Adult	Female	Barrier screen method
Seq165	Mansonia (Mansonia) indubitans	OP785456	18	Ma. indubitans G III	09-Feb-2019	Porto Velho	Rondonia	Brazil	9.03 S 64.45 W	Peridomicile	Adult	Female	Barrier screen method
Seq166	Mansonia (Mansonia) indubitans	OP785457	5	Ma. indubitans G III	08-Feb-2019	Porto Velho	Rondonia	Brazil	9.03 S 64.45 W	Peridomicile	Adult	Female	Barrier screen method
Seq167	Mansonia (Mansonia) indubitans	OP785458	5	Ma. indubitans G III	08-Feb-2019	Porto Velho	Rondonia	Brazil	9.03 S 64.45 W	Peridomicile	Adult	Female	Adult active search
Seq168	Mansonia (Mansonia) indubitans	OP785459	5	Ma. indubitans G III	08-Feb-2019	Porto Velho	Rondonia	Brazil	9.03 S 64.45 W	Peridomicile	Adult	Female	Adult active search
Seq169	Mansonia (Mansonia) indubitans	OP785460	6	Ma. indubitans G III	09-Feb-2019	Porto Velho	Rondonia	Brazil	9.03 S 64.45 W	Peridomicile	Adult	Female	Adult active search
Seq170	Mansonia (Mansonia) indubitans	OP785461	13	Ma. indubitans G III	09-Feb-2019	Porto Velho	Rondonia	Brazil	9.03 S 64.45 W	Peridomicile	Adult	Female	Adult active search
Seq171	Mansonia (Mansonia) indubitans	OP785462	5	Ma. indubitans G III	09-Feb-2019	Porto Velho	Rondonia	Brazil	9.03 S 64.45 W	Peridomicile	Adult	Female	Barrier screen method
Seq172	Mansonia (Mansonia) indubitans	OP785463	13	Ma. indubitans G III	08-Feb-2019	Porto Velho	Rondonia	Brazil	9.03 S 64.45 W	Peridomicile	Adult	Female	CDC light trap
Seq173	Mansonia (Mansonia) indubitans	OP785464	5	Ma. indubitans G III	08-Feb-2019	Porto Velho	Rondonia	Brazil	9.03 S 64.45 W	Peridomicile	Adult	Female	CDC light trap
Seq174	Mansonia (Mansonia) indubitans	OP785465	5	Ma. indubitans G III	08-Feb-2019	Porto Velho	Rondonia	Brazil	9.03 S 64.45 W	Peridomicile	Adult	Female	CDC light trap
Seq175	Mansonia (Mansonia) indubitans	OP785466	5	Ma. indubitans G III	08-Feb-2019	Porto Velho	Rondonia	Brazil	9.03 S 64.45 W	Peridomicile	Adult	Female	CDC light trap
Seq176	Mansonia (Mansonia) indubitans	OP785467	5	Ma. indubitans G III	08-Feb-2019	Porto Velho	Rondonia	Brazil	9.03 S 64.45 W	Peridomicile	Adult	Female	CDC light trap
Seq177	Mansonia (Mansonia) indubitans	OP785468	13	Ma. indubitans G III	10-Feb-2019	Porto Velho	Rondonia	Brazil	9.30 S 64.45 W	Peridomicile	Adult	Female	CDC light trap
Seq178	Mansonia (Mansonia) indubitans	OP785469	5	Ma. indubitans G III	10-Feb-2019	Porto Velho	Rondonia	Brazil	9.30 S 64.45 W	Peridomicile	Adult	Female	CDC light trap
Seq179	Mansonia (Mansonia) indubitans	OP785470	2	Ma. indubitans G II	10-Feb-2019	Porto Velho	Rondonia	Brazil	9.30 S 64.45 W	Peridomicile	Adult	Female	CDC light trap
Seq180	Mansonia (Mansonia) indubitans	OP785471	5	Ma. indubitans G III	10-Feb-2019	Porto Velho	Rondonia	Brazil	9.30 S 64.45 W	Peridomicile	Adult	Female	CDC light trap
Seq181	Mansonia (Mansonia) indubitans	OP785472	2	Ma. indubitans G II	10-Feb-2019	Porto Velho	Rondonia	Brazil	9.30 S 64.45 W	Peridomicile	Adult	Female	CDC light trap
Seq182	Mansonia (Mansonia) indubitans	OP785473	5	Ma. indubitans G III	10-Feb-2019	Porto Velho	Rondonia	Brazil	9.30 S 64.45 W	Peridomicile	Adult	Female	CDC light trap
Seq183	Mansonia (Mansonia) indubitans	OP785474	2	Ma. indubitans G II	10-Feb-2019	Porto Velho	Rondonia	Brazil	9.30 S 64.45 W	Peridomicile	Adult	Female	CDC light trap
Seq184	Mansonia (Mansonia) indubitans	OP785475	3	Ma. indubitans G II	10-Feb-2019	Porto Velho	Rondonia	Brazil	9.24 S 64.44 W	Peridomicile	Adult	Female	CDC light trap
Seq185	Mansonia (Mansonia) indubitans	OP785476	5	Ma. indubitans G III	03-Jun-2019	Porto Velho	Rondonia	Brazil	9.24 S 64.44 W	Peridomicile	Adult	Female	Barrier screen method
Seq186	Mansonia (Mansonia) indubitans	OP785477	13	Ma. indubitans G III	03-Jun-2019	Porto Velho	Rondonia	Brazil	9.24 S 64.44 W	Peridomicile	Adult	Female	Barrier screen method
Seq187	Mansonia (Mansonia) indubitans	OP785478	5	Ma. indubitans G III	09-Oct-2018	Porto Velho	Rondonia	Brazil	9.24 S 64.44 W	Peridomicile	Adult	Female	CDC light trap
Seq188	Mansonia (Mansonia) indubitans	OP785479	5	Ma. indubitans G III	03-Jun-2019	Porto Velho	Rondonia	Brazil	9.24 S 64.44 W	Peridomicile	Adult	Female	Barrier screen method
Seq189	Mansonia (Mansonia) indubitans	OP785480	5	Ma. indubitans G III	03-Jun-2019	Porto Velho	Rondonia	Brazil	9.24 S 64.44 W	Peridomicile	Adult	Male	Barrier screen method
Seq190	Mansonia (Mansonia) indubitans	OP785481	14	Ma. indubitans G III	30-Nov-2019	Ananindeua	Para	Brazil	1.39 S 48.41 W	Peridomicile	Larvae	Male	Immature active search
Seq191	Mansonia (Mansonia) indubitans	OP785482	5	Ma. indubitans G III	30-Nov-2019	Ananindeua	Para	Brazil	1.39 S 48.41 W	Peridomicile	Larvae	Male	Immature active search
Seq192	Mansonia (Mansonia) indubitans	OP785483	16	Ma. indubitans G III	30-Nov-2019	Ananindeua	Para	Brazil	1.39 S 48.41 W	Peridomicile	Pupae	Male	Immature active search
Seq193	Mansonia (Mansonia) indubitans	OP785484	5	Ma. indubitans G III	30-Nov-2019	Ananindeua	Para	Brazil	1.39 S 48.41 W	Peridomicile	Pupae	Male	Immature active search
Seq194	Mansonia (Mansonia) indubitans	OP785485	11	Ma. indubitans G III	30-Nov-2019	Ananindeua	Para	Brazil	1.39 S 48.41 W	Peridomicile	Pupae	Male	Immature active search
Seq195	Mansonia (Mansonia) indubitans	OP785486	5	Ma. indubitans G III	30-Nov-2019	Ananindeua	Para	Brazil	1.39 S 48.41 W	Peridomicile	Pupae	Male	Immature active search
Seq196	Mansonia (Mansonia) indubitans	OP785487	18	Ma. indubitans G III	30-Nov-2019	Ananindeua	Para	Brazil	1.39 S 48.41 W	Peridomicile	Pupae	Male	Immature active search
Seq197	Mansonia (Mansonia) indubitans	OP785488	17	Ma. indubitans G III	30-Nov-2019	Ananindeua	Para	Brazil	1.39 S 48.41 W	Peridomicile	Pupae	Male	Immature active search
Seq198	Mansonia (Mansonia) indubitans	OP785489	5	Ma. indubitans G III	30-Nov-2019	Ananindeua	Para	Brazil	1.39 S 48.41 W	Peridomicile	Pupae	Male	Immature active search
Seq199	Mansonia (Mansonia) indubitans	OP785490	8	Ma. indubitans G III	30-Nov-2019	Ananindeua	Para	Brazil	1.39 S 48.41 W	Peridomicile	Pupae	Male	Immature active search
Seq200	Mansonia (Mansonia) indubitans	OP785491	5	Ma. indubitans G III	30-Nov-2019	Ananindeua	Para	Brazil	1.39 S 48.41 W	Peridomicile	Pupae	Male	Immature active search
Seq201	Mansonia (Mansonia) indubitans	OP785492	11	Ma. indubitans G III	30-Nov-2019	Ananindeua	Para	Brazil	1.39 S 48.41 W	Peridomicile	Pupae	Male	Immature active search
Seq202	Mansonia (Mansonia) indubitans	OP785493	5	Ma. indubitans G III	30-Nov-2019	Ananindeua	Para	Brazil	1.39 S 48.41 W	Peridomicile	Pupae	Male	Immature active search
Seq203	Mansonia (Mansonia) indubitans	OP785494	16	Ma. indubitans G III	30-Nov-2019	Ananindeua	Para	Brazil	1.39 S 48.41 W	Peridomicile	Pupae	Male	Immature active search
Seq204	Mansonia (Mansonia) indubitans	OP785495	5	Ma. indubitans G III	30-Nov-2019	Ananindeua	Para	Brazil	1.39 S 48.41 W	Peridomicile	Pupae	Male	Immature active search
Seq205	Mansonia (Mansonia) indubitans	OP785496	5	Ma. indubitans G III	30-Nov-2019	Ananindeua	Para	Brazil	1.39 S 48.41 W	Peridomicile	Pupae	Male	Immature active search
Seq206	Mansonia (Mansonia) indubitans	OP785497	16	Ma. indubitans G III	30-Nov-2019	Ananindeua	Para	Brazil	1.39 S 48.41 W	Peridomicile	Pupae	Male	Immature active search
Seq207	Mansonia (Mansonia) indubitans	OP785498	5	Ma. indubitans G III	01-Dec-2019	Ananindeua	Para	Brazil	1.34 S 48.43 W	Peridomicile	Larvae	Male	Immature active search
Seq208	Mansonia (Mansonia) indubitans	OP785499	5	Ma. indubitans G III	01-Dec-2019	Ananindeua	Para	Brazil	1.34 S 48.43 W	Peridomicile	Pupae	Male	Immature active search
Seq209	Mansonia (Mansonia) indubitans	OP785500	8	Ma. indubitans G III	01-Dec-2019	Ananindeua	Para	Brazil	1.34 S 48.43 W	Peridomicile	Pupae	Male	Immature active search
Seq210	Mansonia (Mansonia) indubitans	OP785501	5	Ma. indubitans G III	01-Dec-2019	Ananindeua	Para	Brazil	1.34 S 48.43 W	Peridomicile	Pupae	Male	Immature active search
Seq211	Mansonia (Mansonia) indubitans	OP785502	16	Ma. indubitans G III	01-Dec-2019	Ananindeua	Para	Brazil	1.34 S 48.43 W	Peridomicile	Pupae	Male	Immature active search
	Mansonia (Mansonia) indubitans	MN997669**	20	Ma. dyari / indubitans	–	–	–	–	–	–	–	–	–
	Mansonia (Mansonia) indubitans	MN997670**	21	Ma. dyari / indubitans	–	–	–	–	–	–	–	–	–
	Mansonia (Mansonia) indubitans	MN997672**	23	Ma. dyari / indubitans	–	–	–	–	–	–	–	–	–
	Mansonia (Mansonia) indubitans	MN997671**	22	Ma. dyari / indubitans	–	–	–	–	–	–	–	–	–
Seq212	Mansonia (Mansonia) pseudotitillans	OP785503	3	Ma. pseudotitillans G II	09-Feb-2019	Porto Velho	Rondonia	Brazil	9.03 S 64.45 W	Peridomicile	Adult	Female	CDC light trap
Seq213	Mansonia (Mansonia) pseudotitillans	OP785504	1	Ma. pseudotitillans G I	09-Feb-2019	Porto Velho	Rondonia	Brazil	9.03 S 64.45 W	Peridomicile	Adult	Female	CDC light trap
Seq214	Mansonia (Mansonia) pseudotitillans	OP785505	2	Ma. pseudotitillans G I	09-Feb-2019	Porto Velho	Rondonia	Brazil	8.97 S 64.17 W	Peridomicile	Adult	Female	CDC light trap
Seq215	Mansonia (Mansonia) titillans	OP785506	26	Ma. titillans G I	20-Apr-2015	Cruzeiro do Sul	Acre	Brazil	7.63 S 72.69 W	Peridomicile	Adult	Male	Human attraction
Seq216	Mansonia (Mansonia) titillans	OP785507	11	Ma. titillans G I	20-Apr-2015	Cruzeiro do Sul	Acre	Brazil	7.63 S 72.69 W	Peridomicile	Adult	Male	Human attraction
Seq217	Mansonia (Mansonia) titillans	OP785508	6	Ma. titillans G I	09-Feb-2019	Porto Velho	Rondonia	Brazil	9.05 S 64.49 W	Peridomicile	Adult	Female	CDC light trap
Seq218	Mansonia (Mansonia) titillans	OP785509	28	Ma. titillans G II	10-Oct-2018	Porto Velho	Rondonia	Brazil	9.05 S 64.49 W	Peridomicile	Adult	Female	CDC light trap
Seq219	Mansonia (Mansonia) titillans	OP785510	5	Ma. titillans G I	10-Oct-2018	Porto Velho	Rondonia	Brazil	9.05 S 64.49 W	Peridomicile	Adult	Female	CDC light trap
Seq220	Mansonia (Mansonia) titillans	OP785511	4	Ma. titillans G I	09-Feb-2019	Porto Velho	Rondonia	Brazil	9.05 S 64.49 W	Peridomicile	Adult	Female	Adult active search
Seq221	Mansonia (Mansonia) titillans	OP785512	1	Ma. titillans G I	10-Oct-2018	Porto Velho	Rondonia	Brazil	9.05 S 64.49 W	Peridomicile	Adult	Female	CDC light trap
Seq222	Mansonia (Mansonia) titillans	OP785513	27	Ma. titillans G I	10-Oct-2018	Porto Velho	Rondonia	Brazil	9.05 S 64.49 W	Peridomicile	Adult	Female	CDC light trap
Seq223	Mansonia (Mansonia) titillans	OP785514	28	Ma. titillans G II	10-Oct-2018	Porto Velho	Rondonia	Brazil	9.05 S 64.49 W	Peridomicile	Adult	Female	CDC light trap
Seq224	Mansonia (Mansonia) titillans	OP785515	14	Ma. titillans G I	10-Oct-2018	Porto Velho	Rondonia	Brazil	9.05 S 64.49 W	Peridomicile	Adult	Female	CDC light trap
Seq225	Mansonia (Mansonia) titillans	OP785516	1	Ma. titillans G I	10-Oct-2018	Porto Velho	Rondonia	Brazil	9.05 S 64.49 W	Peridomicile	Adult	Female	CDC light trap
Seq226	Mansonia (Mansonia) titillans	OP785517	28	Ma. titillans G II	10-Oct-2018	Porto Velho	Rondonia	Brazil	9.05 S 64.49 W	Peridomicile	Adult	Female	CDC light trap
Seq227	Mansonia (Mansonia) titillans	OP785518	11	Ma. titillans G I	10-Oct-2018	Porto Velho	Rondonia	Brazil	9.05 S 64.49 W	Peridomicile	Adult	Female	CDC light trap
Seq228	Mansonia (Mansonia) titillans	OP785519	1	Ma. titillans G I	10-Oct-2018	Porto Velho	Rondonia	Brazil	9.05 S 64.49 W	Peridomicile	Adult	Female	CDC light trap
Seq229	Mansonia (Mansonia) titillans	OP785520	1	Ma. titillans G I	10-Oct-2018	Porto Velho	Rondonia	Brazil	9.05 S 64.49 W	Peridomicile	Adult	Female	CDC light trap
Seq230	Mansonia (Mansonia) titillans	OP785521	1	Ma. titillans G I	10-Oct-2018	Porto Velho	Rondonia	Brazil	9.05 S 64.49 W	Peridomicile	Adult	Female	CDC light trap
Seq231	Mansonia (Mansonia) titillans	OP785522	1	Ma. titillans G I	10-Oct-2018	Porto Velho	Rondonia	Brazil	9.05 S 64.49 W	Peridomicile	Adult	Female	CDC light trap
Seq232	Mansonia (Mansonia) titillans	OP785523	11	Ma. titillans G I	10-Oct-2018	Porto Velho	Rondonia	Brazil	9.05 S 64.49 W	Peridomicile	Adult	Female	CDC light trap
Seq233	Mansonia (Mansonia) titillans	OP785524	22	Ma. titillans G I	10-Oct-2018	Porto Velho	Rondonia	Brazil	9.05 S 64.49 W	Peridomicile	Adult	Female	CDC light trap
Seq234	Mansonia (Mansonia) titillans	OP785525	10	Ma. titillans G I	10-Oct-2018	Porto Velho	Rondonia	Brazil	9.05 S 64.49 W	Peridomicile	Adult	Female	CDC light trap
Seq235	Mansonia (Mansonia) titillans	OP785526	1	Ma. titillans G I	10-Oct-2018	Porto Velho	Rondonia	Brazil	9.05 S 64.49 W	Peridomicile	Adult	Female	CDC light trap
Seq236	Mansonia (Mansonia) titillans	OP785527	1	Ma. titillans G I	10-Oct-2018	Porto Velho	Rondonia	Brazil	9.05 S 64.49 W	Peridomicile	Adult	Female	CDC light trap
Seq237	Mansonia (Mansonia) titillans	OP785528	17	Ma. titillans G I	10-Oct-2018	Porto Velho	Rondonia	Brazil	9.05 S 64.49 W	Peridomicile	Adult	Female	CDC light trap
Seq238	Mansonia (Mansonia) titillans	OP785529	1	Ma. titillans G I	10-Oct-2018	Porto Velho	Rondonia	Brazil	9.05 S 64.49 W	Peridomicile	Adult	Female	CDC light trap
Seq239	Mansonia (Mansonia) titillans	OP785530	28	Ma. titillans G II	08-Feb-2019	Porto Velho	Rondonia	Brazil	9.05 S 64.49 W	Peridomicile	Adult	Female	CDC light trap
Seq240	Mansonia (Mansonia) titillans	OP785531	8	Ma. titillans G I	09-Feb-2019	Porto Velho	Rondonia	Brazil	9.03 S 64.45 W	Peridomicile	Adult	Female	Barrier screen method
Seq241	Mansonia (Mansonia) titillans	OP785532	28	Ma. titillans G II	09-Feb-2019	Porto Velho	Rondonia	Brazil	9.03 S 64.45 W	Peridomicile	Adult	Female	Adult active search
Seq242	Mansonia (Mansonia) titillans	OP785533	16	Ma. titillans G I	09-Feb-2019	Porto Velho	Rondonia	Brazil	9.03 S 64.45 W	Peridomicile	Adult	Female	Adult active search
Seq243	Mansonia (Mansonia) titillans	OP785534	1	Ma. titillans G I	09-Feb-2019	Porto Velho	Rondonia	Brazil	9.03 S 64.45 W	Peridomicile	Adult	Female	Human attraction
Seq244	Mansonia (Mansonia) titillans	OP785535	5	Ma. titillans G I	09-Feb-2019	Porto Velho	Rondonia	Brazil	9.03 S 64.45 W	Peridomicile	Adult	Female	Adult active search
Seq245	Mansonia (Mansonia) titillans	OP785536	22	Ma. titillans G I	09-Feb-2019	Porto Velho	Rondonia	Brazil	9.03 S 64.45 W	Peridomicile	Adult	Female	Adult active search
Seq246	Mansonia (Mansonia) titillans	OP785537	13	Ma. titillans G I	09-Feb-2019	Porto Velho	Rondonia	Brazil	9.03 S 64.45 W	Peridomicile	Adult	Female	Adult active search
Seq247	Mansonia (Mansonia) titillans	OP785538	1	Ma. titillans G I	08-Feb-2019	Porto Velho	Rondonia	Brazil	9.03 S 64.45 W	Peridomicile	Adult	Female	Adult active search
Seq248	Mansonia (Mansonia) titillans	OP785539	1	Ma. titillans G I	08-Feb-2019	Porto Velho	Rondonia	Brazil	9.03 S 64.45 W	Peridomicile	Adult	Female	Adult active search
Seq249	Mansonia (Mansonia) titillans	OP785540	32	Ma. titillans G II	08-Feb-2019	Porto Velho	Rondonia	Brazil	9.03 S 64.45 W	Peridomicile	Adult	Female	Adult active search
Seq250	Mansonia (Mansonia) titillans	OP785541	1	Ma. titillans G I	08-Feb-2019	Porto Velho	Rondonia	Brazil	9.03 S 64.45 W	Peridomicile	Adult	Female	Adult active search
Seq251	Mansonia (Mansonia) titillans	OP785542	1	Ma. titillans G I	08-Feb-2019	Porto Velho	Rondonia	Brazil	9.03 S 64.45 W	Peridomicile	Adult	Female	Adult active search
Seq252	Mansonia (Mansonia) titillans	OP785543	28	Ma. titillans G II	08-Feb-2019	Porto Velho	Rondonia	Brazil	9.03 S 64.45 W	Peridomicile	Adult	Female	Adult active search
Seq253	Mansonia (Mansonia) titillans	OP785544	1	Ma. titillans G I	08-Feb-2019	Porto Velho	Rondonia	Brazil	9.03 S 64.45 W	Peridomicile	Adult	Female	Adult active search
Seq254	Mansonia (Mansonia) titillans	OP785545	18	Ma. titillans G I	08-Feb-2019	Porto Velho	Rondonia	Brazil	9.03 S 64.45 W	Peridomicile	Adult	Female	Adult active search
Seq255	Mansonia (Mansonia) titillans	OP785546	1	Ma. titillans G I	08-Feb-2019	Porto Velho	Rondonia	Brazil	9.03 S 64.45 W	Peridomicile	Adult	Female	Adult active search
Seq256	Mansonia (Mansonia) titillans	OP785547	1	Ma. titillans G I	08-Feb-2019	Porto Velho	Rondonia	Brazil	9.03 S 64.45 W	Peridomicile	Adult	Female	Adult active search
Seq257	Mansonia (Mansonia) titillans	OP785548	1	Ma. titillans G I	08-Feb-2019	Porto Velho	Rondonia	Brazil	9.03 S 64.45 W	Peridomicile	Adult	Female	Adult active search
Seq258	Mansonia (Mansonia) titillans	OP785549	1	Ma. titillans G I	08-Feb-2019	Porto Velho	Rondonia	Brazil	9.03 S 64.45 W	Peridomicile	Adult	Female	CDC light trap
Seq259	Mansonia (Mansonia) titillans	OP785550	1	Ma. titillans G I	08-Feb-2019	Porto Velho	Rondonia	Brazil	9.03 S 64.45 W	Peridomicile	Adult	Female	CDC light trap
Seq260	Mansonia (Mansonia) titillans	OP785551	24	Ma. titillans G I	08-Feb-2019	Porto Velho	Rondonia	Brazil	9.03 S 64.45 W	Peridomicile	Adult	Female	CDC light trap
Seq261	Mansonia (Mansonia) titillans	OP785552	1	Ma. titillans G I	08-Feb-2019	Porto Velho	Rondonia	Brazil	9.03 S 64.45 W	Peridomicile	Adult	Female	CDC light trap
Seq262	Mansonia (Mansonia) titillans	OP785553	7	Ma. titillans G I	08-Feb-2019	Porto Velho	Rondonia	Brazil	9.03 S 64.45 W	Peridomicile	Adult	Female	CDC light trap
Seq263	Mansonia (Mansonia) titillans	OP785554	2	Ma. titillans G I	08-Feb-2019	Porto Velho	Rondonia	Brazil	9.03 S 64.45 W	Peridomicile	Adult	Female	CDC light trap
Seq264	Mansonia (Mansonia) titillans	OP785555	9	Ma. titillans G I	08-Feb-2019	Porto Velho	Rondonia	Brazil	9.03 S 64.45 W	Peridomicile	Adult	Female	CDC light trap
Seq265	Mansonia (Mansonia) titillans	OP785556	21	Ma. titillans G I	08-Feb-2019	Porto Velho	Rondonia	Brazil	9.03 S 64.45 W	Peridomicile	Adult	Female	CDC light trap
Seq266	Mansonia (Mansonia) titillans	OP785557	1	Ma. titillans G I	08-Feb-2019	Porto Velho	Rondonia	Brazil	9.03 S 64.45 W	Peridomicile	Adult	Female	CDC light trap
Seq267	Mansonia (Mansonia) titillans	OP785558	5	Ma. titillans G I	08-Feb-2019	Porto Velho	Rondonia	Brazil	9.03 S 64.45 W	Peridomicile	Adult	Female	CDC light trap
Seq268	Mansonia (Mansonia) titillans	OP785559	16	Ma. titillans G I	08-Feb-2019	Porto Velho	Rondonia	Brazil	9.03 S 64.45 W	Peridomicile	Adult	Female	CDC light trap
Seq269	Mansonia (Mansonia) titillans	OP785560	35	Ma. titillans G II	09-Feb-2019	Porto Velho	Rondonia	Brazil	9.03 S 64.45 W	Peridomicile	Adult	Female	CDC light trap
Seq270	Mansonia (Mansonia) titillans	OP785561	33	Ma. titillans G II	10-Oct-2018	Porto Velho	Rondonia	Brazil	8.97 S 64.32 W	Peridomicile	Adult	Female	CDC light trap
Seq271	Mansonia (Mansonia) titillans	OP785562	28	Ma. titillans G II	10-Oct-2018	Porto Velho	Rondonia	Brazil	8.97 S 64.32 W	Peridomicile	Adult	Female	CDC light trap
Seq272	Mansonia (Mansonia) titillans	OP785563	11	Ma. titillans G I	09-Feb-2019	Porto Velho	Rondonia	Brazil	8.97 S 64.17 W	Peridomicile	Adult	Female	CDC light trap
Seq273	Mansonia (Mansonia) titillans	OP785564	35	Ma. titillans G II	11-Feb-2019	Porto Velho	Rondonia	Brazil	8.87 S 64.05 W	Peridomicile	Adult	Female	CDC light trap
Seq274	Mansonia (Mansonia) titillans	OP785565	11	Ma. titillans G I	11-Feb-2019	Porto Velho	Rondonia	Brazil	8.87 S 64.05 W	Peridomicile	Adult	Female	CDC light trap
Seq275	Mansonia (Mansonia) titillans	OP785566	11	Ma. titillans G I	05-Jun-2019	Porto Velho	Rondonia	Brazil	9.07 S 64.18 W	Peridomicile	Adult	Female	CDC light trap
Seq276	Mansonia (Mansonia) titillans	OP785567	28	Ma. titillans G II	10-Oct-2018	Porto Velho	Rondonia	Brazil	9.16 S 64.27 W	Peridomicile	Adult	Female	CDC light trap
Seq277	Mansonia (Mansonia) titillans	OP785568	32	Ma. titillans G II	10-Oct-2018	Porto Velho	Rondonia	Brazil	9.16 S 64.27 W	Peridomicile	Adult	Female	CDC light trap
Seq278	Mansonia (Mansonia) titillans	OP785569	32	Ma. titillans G II	10-Oct-2018	Porto Velho	Rondonia	Brazil	9.16 S 64.27 W	Peridomicile	Adult	Female	CDC light trap
Seq279	Mansonia (Mansonia) titillans	OP785570	23	Ma. titillans G I	10-Feb-2019	Porto Velho	Rondonia	Brazil	9.30 S 64.45 W	Peridomicile	Adult	Female	CDC light trap
Seq280	Mansonia (Mansonia) titillans	OP785571	31	Ma. titillans G II	10-Feb-2019	Porto Velho	Rondonia	Brazil	9.30 S 64.45 W	Peridomicile	Adult	Female	CDC light trap
Seq281	Mansonia (Mansonia) titillans	OP785572	32	Ma. titillans G II	10-Feb-2019	Porto Velho	Rondonia	Brazil	9.30 S 64.45 W	Peridomicile	Adult	Female	CDC light trap
Seq282	Mansonia (Mansonia) titillans	OP785573	3	Ma. titillans G I	10-Feb-2019	Porto Velho	Rondonia	Brazil	9.30 S 64.45 W	Peridomicile	Adult	Female	CDC light trap
Seq283	Mansonia (Mansonia) titillans	OP785574	11	Ma. titillans G I	10-Feb-2019	Porto Velho	Rondonia	Brazil	9.30 S 64.45 W	Peridomicile	Adult	Female	CDC light trap
Seq284	Mansonia (Mansonia) titillans	OP785575	20	Ma. titillans G I	10-Feb-2019	Porto Velho	Rondonia	Brazil	9.30 S 64.45 W	Peridomicile	Adult	Female	CDC light trap
Seq285	Mansonia (Mansonia) titillans	OP785576	18	Ma. titillans G I	10-Feb-2019	Porto Velho	Rondonia	Brazil	9.30 S 64.45 W	Peridomicile	Adult	Female	CDC light trap
Seq286	Mansonia (Mansonia) titillans	OP785577	1	Ma. titillans G I	10-Feb-2019	Porto Velho	Rondonia	Brazil	9.30 S 64.45 W	Peridomicile	Adult	Female	CDC light trap
Seq287	Mansonia (Mansonia) titillans	OP785578	1	Ma. titillans G I	10-Feb-2019	Porto Velho	Rondonia	Brazil	9.30 S 64.45 W	Peridomicile	Adult	Female	CDC light trap
Seq288	Mansonia (Mansonia) titillans	OP785579	1	Ma. titillans G I	10-Feb-2019	Porto Velho	Rondonia	Brazil	9.30 S 64.45 W	Peridomicile	Adult	Female	CDC light trap
Seq289	Mansonia (Mansonia) titillans	OP785580	22	Ma. titillans G I	10-Feb-2019	Porto Velho	Rondonia	Brazil	9.30 S 64.45 W	Peridomicile	Adult	Female	CDC light trap
Seq290	Mansonia (Mansonia) titillans	OP785581	28	Ma. titillans G II	10-Feb-2019	Porto Velho	Rondonia	Brazil	9.30 S 64.45 W	Peridomicile	Adult	Female	CDC light trap
Seq291	Mansonia (Mansonia) titillans	OP785582	15	Ma. titillans G I	10-Feb-2019	Porto Velho	Rondonia	Brazil	9.24 S 64.44 W	Peridomicile	Adult	Female	CDC light trap
Seq292	Mansonia (Mansonia) titillans	OP785583	28	Ma. titillans G II	10-Feb-2019	Porto Velho	Rondonia	Brazil	9.24 S 64.44 W	Peridomicile	Adult	Female	CDC light trap
Seq293	Mansonia (Mansonia) titillans	OP785584	36	Ma. titillans G II	10-Feb-2019	Porto Velho	Rondonia	Brazil	9.24 S 64.44 W	Peridomicile	Adult	Female	CDC light trap
Seq294	Mansonia (Mansonia) titillans	OP785585	1	Ma. titillans G I	10-Feb-2019	Porto Velho	Rondonia	Brazil	9.24 S 64.44 W	Peridomicile	Adult	Female	Barrier screen method
Seq295	Mansonia (Mansonia) titillans	OP785586	1	Ma. titillans G I	03-Jun-2019	Porto Velho	Rondonia	Brazil	9.24 S 64.44 W	Peridomicile	Adult	Male	Barrier screen method
Seq296	Mansonia (Mansonia) titillans	OP785587	20	Ma. titillans G I	03-Jun-2019	Porto Velho	Rondonia	Brazil	9.24 S 64.44 W	Peridomicile	Adult	Female	Barrier screen method
Seq297	Mansonia (Mansonia) titillans	OP785588	11	Ma. titillans G I	03-Jun-2019	Porto Velho	Rondonia	Brazil	9.24 S 64.44 W	Peridomicile	Adult	Female	Barrier screen method
Seq298	Mansonia (Mansonia) titillans	OP785589	1	Ma. titillans G I	03-Jun-2019	Porto Velho	Rondonia	Brazil	9.24 S 64.44 W	Peridomicile	Adult	Male	Barrier screen method
Seq299	Mansonia (Mansonia) titillans	OP785590	1	Ma. titillans G I	03-Jun-2019	Porto Velho	Rondonia	Brazil	9.24 S 64.44 W	Peridomicile	Adult	Female	Barrier screen method
Seq300	Mansonia (Mansonia) titillans	OP785591	30	Ma. titillans G II	09-Feb-2019	Porto Velho	Rondonia	Brazil	9.10 S 64.45 W	Peridomicile	Adult	Female	CDC light trap
Seq301	Mansonia (Mansonia) titillans	OP785592	1	Ma. titillans G I	10-Feb-2019	Porto Velho	Rondonia	Brazil	9.26 S 64.42 W	Peridomicile	Adult	Male	Human attraction
Seq302	Mansonia (Mansonia) titillans	OP785593	1	Ma. titillans G I	09-Jun-2019	Porto Velho	Rondonia	Brazil	8.82 S 63.99 W	Peridomicile	Adult	Male	Barrier screen method
Seq303	Mansonia (Mansonia) titillans	OP785594	1	Ma. titillans G I	09-Jun-2019	Porto Velho	Rondonia	Brazil	8.82 S 63.99 W	Peridomicile	Adult	Male	Barrier screen method
Seq304	Mansonia (Mansonia) titillans	OP785595	12	Ma. titillans G I	09-Jun-2019	Porto Velho	Rondonia	Brazil	8.82 S 63.99 W	Peridomicile	Adult	Male	Barrier screen method
Seq305	Mansonia (Mansonia) titillans	OP785596	29	Ma. titillans G II	30-Sep-2019	Porto Velho	Rondonia	Brazil	8.82 S 63.99 W	Peridomicile	Adult	Female	Barrier screen method
Seq306	Mansonia (Mansonia) titillans	OP785597	1	Ma. titillans G I	30-Sep-2019	Porto Velho	Rondonia	Brazil	8.82 S 63.99 W	Peridomicile	Adult	Male	Barrier screen method
Seq307	Mansonia (Mansonia) titillans	OP785598	28	Ma. titillans G II	01-Oct-2019	Porto Velho	Rondonia	Brazil	8.82 S 63.99 W	Peridomicile	Adult	Male	Barrier screen method
Seq308	Mansonia (Mansonia) titillans	OP785599	1	Ma. titillans G I	30-Sep-2019	Porto Velho	Rondonia	Brazil	8.82 S 63.99 W	Peridomicile	Adult	Female	Barrier screen method
Seq309	Mansonia (Mansonia) titillans	OP785600	11	Ma. titillans G I	30-Sep-2019	Porto Velho	Rondonia	Brazil	8.82 S 63.99 W	Peridomicile	Adult	Female	Barrier screen method
Seq310	Mansonia (Mansonia) titillans	OP785601	25	Ma. titillans G I	01-Oct-2019	Porto Velho	Rondonia	Brazil	8.82 S 63.99 W	Peridomicile	Adult	Female	Barrier screen method
Seq311	Mansonia (Mansonia) titillans	OP785602	11	Ma. titillans G I	30-Sep-2019	Porto Velho	Rondonia	Brazil	8.82 S 63.99 W	Peridomicile	Adult	Female	Adult active search
Seq312	Mansonia (Mansonia) titillans	OP785603	1	Ma. titillans G I	30-Sep-2019	Porto Velho	Rondonia	Brazil	8.82 S 63.99 W	Peridomicile	Adult	Male	Adult active search
Seq313	Mansonia (Mansonia) titillans	OP785604	1	Ma. titillans G I	30-Sep-2019	Porto Velho	Rondonia	Brazil	8.82 S 63.99 W	Peridomicile	Adult	Male	Adult active search
Seq314	Mansonia (Mansonia) titillans	OP785605	1	Ma. titillans G I	30-May-2019	Porto Velho	Rondonia	Brazil	8.88 S 64.10 W	Forest	Adult	Female	CDC light trap
Seq315	Mansonia (Mansonia) titillans	OP785606	35	Ma. titillans G II	23-Jan-2019	Iguape	Sao Paulo	Brazil	24.63 S 47.51W	Breeding site	Pupae	Male	Immature active search
Seq316	Mansonia (Mansonia) titillans	OP785607	35	Ma. titillans G II	23-Jan-2019	Iguape	Sao Paulo	Brazil	24.63 S 47.51W	Breeding site	Pupae	Male	Immature active search
Seq317	Mansonia (Mansonia) titillans	OP785608	35	Ma. titillans G II	24-Jan-2019	Pariquera-Açu	Sao Paulo	Brazil	24.60 S 47.76 W	Breeding site	Pupae	Male	Immature active search
Seq318	Mansonia (Mansonia) titillans	OP785609	28	Ma. titillans G II	23-Apr-2019	Pariquera-Açu	Sao Paulo	Brazil	24.62 S 47.74 W	Breeding site	Pupae	Male	Immature active search
Seq319	Mansonia (Mansonia) titillans	OP785610	37	Ma. titillans G II	21-Feb-2019	Pariquera-Açu	Sao Paulo	Brazil	24.62 S 47.74 W	Breeding site	Pupae	Male	Immature active search
Seq320	Mansonia (Mansonia) titillans	OP785611	34	Ma. titillans G II	08-Jun-2019	Porto Velho	Rondonia	Brazil	8.79 S 64.09 W	Peridomicile	Adult	Female	Barrier screen method
Seq321	Mansonia (Mansonia) titillans	OP785612	11	Ma. titillans G I	30-Sep-2019	Porto Velho	Rondonia	Brazil	8.82 S 63.99 W	Peridomicile	Adult	Male	Barrier screen method
Seq322	Mansonia (Mansonia) titillans	OP785613	19	Ma. titillans G I	30-Sep-2019	Porto Velho	Rondonia	Brazil	8.82 S 63.99 W	Peridomicile	Adult	Female	Barrier screen method
Seq323	Mansonia (Mansonia) titillans	OP785614	28	Ma. titillans G II	30-Sep-2019	Porto Velho	Rondonia	Brazil	8.82 S 63.99 W	Peridomicile	Adult	Male	Barrier screen method
Seq324	Mansonia (Mansonia) titillans	OP785615	1	Ma. titillans G I	14-Aug-2020	Laranjal do Jari	Amapa	Brazil	0.56 S 52.58 W	Peridomicile	Adult	Female	Human attraction
Seq325	Mansonia (Mansonia) titillans	OP785616	1	Ma. titillans G I	14-Aug-2020	Laranjal do Jari	Amapa	Brazil	0.56 S 52.58 W	Peridomicile	Adult	Female	Human attraction
Seq326	Mansonia (Mansonia) titillans	OP785617	39	Ma. titillans G I	14-Aug-2020	Laranjal do Jari	Amapa	Brazil	0.56 S 52.58 W	Peridomicile	Adult	Female	Human attraction
Seq327	Mansonia (Mansonia) titillans	OP785618	40	Ma. titillans G I	14-Aug-2020	Laranjal do Jari	Amapa	Brazil	0.56 S 52.58 W	Peridomicile	Adult	Female	Human attraction
	Mansonia (Mansonia) titillans	MN997665**	38	Ma. titillans G I	–	–	–	–	–	–	–	–	–
	Mansonia (Mansonia) titillans	MN997666**	38	Ma. titillans G I	–	–	–	–	–	–	–	–	–
	Mansonia (Mansonia) titillans	MN997667**	38	Ma. titillans G I	–	–	–	–	–	–	–	–	–
	* haplotype numbers were attributed separetely according to morpho species.
	** sequences previously available and extracted from GenBank.
	*** sequence previously available and extracted from BOLD.
