# Supplementary material for: DNA Barcodes of Mansonia (Mansonia) Blanchard, 1901 (Diptera, Culicidae)
Source: Genes (Basel). 2023 May 23;14(6):1127. doi: 10.3390/genes14061127 (PMC10298705; doi:10.3390/genes14061127)
Supplement: Supplementary file 1 [file genes-14-01127-s001.zip › Table S2.xlsx]

## Sheet: Planilha1
	Table S2. Similarities between DNA barcode sequences of Mansonia spp. from GenBank database and 327 Mansonia (Mansonia) spp. sample.
	Sample sequences		GenBank database
Sequence_ID	Species	GenBank access number	Organism	Access number	Sequence lenght (bp) *	Query coverage (%)	Similarity (%)
Seq1	Mansonia (Mansonia) amazonensis	OP785292	Mansonia amazonensis	NC_044657.1	15357	100	99.39
Seq2	Mansonia (Mansonia) amazonensis	OP785293	Mansonia amazonensis	NC_044657.1	15357	100	99.70
Seq3	Mansonia (Mansonia) amazonensis	OP785294	Mansonia amazonensis	NC_044657.1	15357	100	99.24
Seq4	Mansonia (Mansonia) amazonensis	OP785295	Mansonia amazonensis	NC_044657.1	15357	100	99.54
Seq5	Mansonia (Mansonia) amazonensis	OP785296	Mansonia amazonensis	NC_044657.1	15357	100	99.54
Seq6	Mansonia (Mansonia) amazonensis	OP785297	Mansonia amazonensis	NC_044657.1	15357	100	99.70
Seq7	Mansonia (Mansonia) amazonensis	OP785298	Mansonia amazonensis	NC_044657.1	15357	100	99.54
Seq8	Mansonia (Mansonia) amazonensis	OP785299	Mansonia amazonensis	NC_044657.1	15357	100	99.54
Seq9	Mansonia (Mansonia) amazonensis	OP785300	Mansonia amazonensis	NC_044657.1	15357	100	99.70
Seq10	Mansonia (Mansonia) amazonensis	OP785301	Mansonia amazonensis	NC_044657.1	15357	100	99.70
Seq11	Mansonia (Mansonia) amazonensis	OP785302	Mansonia amazonensis	NC_044657.1	15357	100	99.39
Seq12	Mansonia (Mansonia) amazonensis	OP785303	Mansonia amazonensis	NC_044657.1	15357	100	99.54
Seq13	Mansonia (Mansonia) amazonensis	OP785304	Mansonia amazonensis	NC_044657.1	15357	100	99.54
Seq14	Mansonia (Mansonia) amazonensis	OP785305	Mansonia amazonensis	NC_044657.1	15357	100	99.54
Seq15	Mansonia (Mansonia) amazonensis	OP785306	Mansonia amazonensis	NC_044657.1	15357	100	99.39
Seq16	Mansonia (Mansonia) amazonensis	OP785307	Mansonia amazonensis	NC_044657.1	15357	100	99.24
Seq17	Mansonia (Mansonia) amazonensis	OP785308	Mansonia amazonensis	NC_044657.1	15357	100	99.70
Seq18	Mansonia (Mansonia) amazonensis	OP785309	Mansonia amazonensis	NC_044657.1	15357	100	99.24
Seq19	Mansonia (Mansonia) amazonensis	OP785310	Mansonia amazonensis	NC_044657.1	15357	100	99.24
Seq20	Mansonia (Mansonia) amazonensis	OP785311	Mansonia amazonensis	NC_044657.1	15357	100	99.39
Seq21	Mansonia (Mansonia) amazonensis	OP785312	Mansonia amazonensis	NC_044657.1	15357	100	99.70
Seq22	Mansonia (Mansonia) amazonensis	OP785313	Mansonia amazonensis	NC_044657.1	15357	100	99.39
Seq23	Mansonia (Mansonia) flaveola	OP785314	Mansonia flaveola	JX260065.1	658	100	90.88
Seq24	Mansonia (Mansonia) flaveola	OP785315	Mansonia flaveola	JX260065.1	658	100	91.03
Seq25	Mansonia (Mansonia) flaveola	OP785316	Mansonia flaveola	JX260065.1	658	100	90.88
Seq26	Mansonia (Mansonia) flaveola	OP785317	Mansonia flaveola	JX260065.1	658	100	91.34
Seq27	Mansonia (Mansonia) flaveola	OP785318	Mansonia flaveola	JX260065.1	658	100	91.03
Seq28	Mansonia (Mansonia) flaveola	OP785319	Mansonia flaveola	JX260065.1	658	100	90.73
Seq29	Mansonia (Mansonia) flaveola	OP785320	Mansonia flaveola	JX260065.1	658	100	90.73
Seq30	Mansonia (Mansonia) flaveola	OP785321	Mansonia flaveola	JX260065.1	658	100	91.19
Seq31	Mansonia (Mansonia) flaveola	OP785322	Mansonia flaveola	JX260065.1	658	100	90.73
Seq32	Mansonia (Mansonia) flaveola	OP785323	Mansonia flaveola	JX260065.1	658	100	90.73
Seq33	Mansonia (Mansonia) flaveola	OP785324	Mansonia flaveola	JX260065.1	658	100	91.19
Seq34	Mansonia (Mansonia) flaveola	OP785325	Mansonia flaveola	JX260065.1	658	100	90.88
Seq35	Mansonia (Mansonia) flaveola	OP785326	Mansonia flaveola	JX260065.1	658	100	90.73
Seq36	Mansonia (Mansonia) fonsecai	OP785327	Mansonia sp.	OQ121009.1	657	99	100
Seq37	Mansonia (Mansonia) fonsecai	OP785328	Mansonia sp.	OQ121009.1	657	99	100
Seq38	Mansonia (Mansonia) fonsecai	OP785329	Mansonia sp.	OQ121004.1	657	99	100
Seq39	Mansonia (Mansonia) fonsecai	OP785330	Mansonia sp.	OQ121009.1	657	99	100
Seq40	Mansonia (Mansonia) fonsecai	OP785331	Mansonia sp.	OQ120990.1	657	99	99.85
Seq41	Mansonia (Mansonia) fonsecai	OP785332	Mansonia sp.	OQ121009.1	657	99	100
Seq42	Mansonia (Mansonia) fonsecai	OP785333	Mansonia sp.	OQ121009.1	657	99	100
Seq43	Mansonia (Mansonia) fonsecai	OP785334	Mansonia sp.	OQ121009.1	657	99	100
Seq44	Mansonia (Mansonia) fonsecai	OP785335	Mansonia sp.	OQ121009.1	657	99	100
Seq45	Mansonia (Mansonia) fonsecai	OP785336	Mansonia sp.	OQ121009.1	657	99	100
Seq46	Mansonia (Mansonia) fonsecai	OP785337	Mansonia sp.	OQ121009.1	657	99	100
Seq47	Mansonia (Mansonia) fonsecai	OP785338	Mansonia sp.	OQ121009.1	657	99	100
Seq48	Mansonia (Mansonia) fonsecai	OP785339	Mansonia sp.	OQ121009.1	657	99	100
Seq49	Mansonia (Mansonia) fonsecai	OP785340	Mansonia sp.	OQ121009.1	657	99	100
Seq50	Mansonia (Mansonia) fonsecai	OP785341	Mansonia sp.	OQ121009.1	657	99	100
Seq51	Mansonia (Mansonia) fonsecai	OP785342	Mansonia sp.	OQ121009.1	657	99	100
Seq52	Mansonia (Mansonia) fonsecai	OP785343	Mansonia sp.	OQ121009.1	657	99	100
Seq53	Mansonia (Mansonia) fonsecai	OP785344	Mansonia sp.	OQ121009.1	657	99	100
Seq54	Mansonia (Mansonia) fonsecai	OP785345	Mansonia sp.	OQ121011.1	657	99	100
Seq55	Mansonia (Mansonia) fonsecai	OP785346	Mansonia sp.	OQ121013.1	657	99	100
Seq56	Mansonia (Mansonia) fonsecai	OP785347	Mansonia sp.	OQ121011.1	657	99	100
Seq57	Mansonia (Mansonia) fonsecai	OP785348	Mansonia sp.	OQ121013.1	657	99	100
Seq58	Mansonia (Mansonia) fonsecai	OP785349	Mansonia sp.	OQ121011.1	657	99	100
Seq59	Mansonia (Mansonia) fonsecai	OP785350	Mansonia sp.	OQ120990.1	657	99	100
Seq60	Mansonia (Mansonia) fonsecai	OP785351	Mansonia sp.	OQ120990.1	657	99	100
Seq61	Mansonia (Mansonia) fonsecai	OP785352	Mansonia sp.	OQ121011.1	657	99	99.85
Seq62	Mansonia (Mansonia) fonsecai	OP785353	Mansonia sp.	OQ121013.1	657	99	100
Seq63	Mansonia (Mansonia) fonsecai	OP785354	Mansonia sp.	OQ120990.1	657	99	100
Seq64	Mansonia (Mansonia) humeralis	OP785355	Mansonia humeralis	MW363430.1	642	97	99.69
Seq65	Mansonia (Mansonia) humeralis	OP785356	Mansonia humeralis	MW363430.1	642	97	99.84
Seq66	Mansonia (Mansonia) humeralis	OP785357	Mansonia humeralis	MW363430.1	642	97	99.84
Seq67	Mansonia (Mansonia) humeralis	OP785358	Mansonia humeralis	MW363430.1	642	97	100
Seq68	Mansonia (Mansonia) humeralis	OP785359	Mansonia humeralis	MW363430.1	642	97	99.84
Seq69	Mansonia (Mansonia) humeralis	OP785360	Mansonia humeralis	MW363430.1	642	97	99.84
Seq70	Mansonia (Mansonia) humeralis	OP785361	Mansonia humeralis	MW363430.1	642	97	100
Seq71	Mansonia (Mansonia) humeralis	OP785362	Mansonia humeralis	MW363430.1	642	97	100
Seq72	Mansonia (Mansonia) humeralis	OP785363	Mansonia humeralis	MW363430.1	642	97	99.84
Seq73	Mansonia (Mansonia) humeralis	OP785364	Mansonia humeralis	MW363430.1	642	97	100
Seq74	Mansonia (Mansonia) humeralis	OP785365	Mansonia humeralis	MW363430.1	642	97	100
Seq75	Mansonia (Mansonia) humeralis	OP785366	Mansonia humeralis	MW363430.1	642	97	99.84
Seq76	Mansonia (Mansonia) humeralis	OP785367	Mansonia humeralis	MW363430.1	642	97	99.84
Seq77	Mansonia (Mansonia) humeralis	OP785368	Mansonia humeralis	MW363430.1	642	97	99.69
Seq78	Mansonia (Mansonia) humeralis	OP785369	Mansonia humeralis	MW363430.1	642	97	99.84
Seq79	Mansonia (Mansonia) humeralis	OP785370	Mansonia humeralis	MW363430.1	642	97	99.84
Seq80	Mansonia (Mansonia) humeralis	OP785371	Mansonia humeralis	MW363430.1	642	97	100
Seq81	Mansonia (Mansonia) humeralis	OP785372	Mansonia humeralis	MW363430.1	642	97	100
Seq82	Mansonia (Mansonia) humeralis	OP785373	Mansonia humeralis	MW363430.1	642	97	99.69
Seq83	Mansonia (Mansonia) humeralis	OP785374	Mansonia humeralis	MW363430.1	642	97	99.84
Seq84	Mansonia (Mansonia) humeralis	OP785375	Mansonia humeralis	MW363430.1	642	97	99.69
Seq85	Mansonia (Mansonia) humeralis	OP785376	Mansonia humeralis	MW363430.1	642	97	99.84
Seq86	Mansonia (Mansonia) humeralis	OP785377	Mansonia humeralis	MW363430.1	642	97	99.69
Seq87	Mansonia (Mansonia) humeralis	OP785378	Mansonia humeralis	MW363430.1	642	97	99.84
Seq88	Mansonia (Mansonia) humeralis	OP785379	Mansonia humeralis	MW363430.1	642	97	99.84
Seq89	Mansonia (Mansonia) humeralis	OP785380	Mansonia humeralis	MW363430.1	642	97	99.69
Seq90	Mansonia (Mansonia) humeralis	OP785381	Mansonia humeralis	MW363430.1	642	97	99.84
Seq91	Mansonia (Mansonia) humeralis	OP785382	Mansonia humeralis	MW363430.1	642	97	99.84
Seq92	Mansonia (Mansonia) humeralis	OP785383	Mansonia humeralis	MW363430.1	642	97	100
Seq93	Mansonia (Mansonia) humeralis	OP785384	Mansonia humeralis	MW363430.1	642	97	100
Seq94	Mansonia (Mansonia) humeralis	OP785385	Mansonia humeralis	MW363430.1	642	97	99.84
Seq95	Mansonia (Mansonia) humeralis	OP785386	Mansonia humeralis	MW363430.1	642	97	99.69
Seq96	Mansonia (Mansonia) humeralis	OP785387	Mansonia humeralis	MW363430.1	642	97	99.53
Seq97	Mansonia (Mansonia) humeralis	OP785388	Mansonia humeralis	MW363430.1	642	97	99.65
Seq98	Mansonia (Mansonia) humeralis	OP785389	Mansonia humeralis	MW363430.1	642	97	99.84
Seq99	Mansonia (Mansonia) humeralis	OP785390	Mansonia humeralis	MW363430.1	642	97	99.84
Seq100	Mansonia (Mansonia) humeralis	OP785391	Mansonia humeralis	MW363430.1	642	97	99.69
Seq101	Mansonia (Mansonia) humeralis	OP785392	Mansonia humeralis	MW363430.1	642	97	99.84
Seq102	Mansonia (Mansonia) humeralis	OP785393	Mansonia humeralis	MW363430.1	642	97	99.69
Seq103	Mansonia (Mansonia) humeralis	OP785394	Mansonia humeralis	MW363430.1	642	97	99.84
Seq104	Mansonia (Mansonia) humeralis	OP785395	Mansonia humeralis	MW363430.1	642	97	99.84
Seq105	Mansonia (Mansonia) humeralis	OP785396	Mansonia humeralis	MW363430.1	642	97	100
Seq106	Mansonia (Mansonia) humeralis	OP785397	Mansonia humeralis	MW363430.1	642	97	100
Seq107	Mansonia (Mansonia) humeralis	OP785398	Mansonia humeralis	MW363430.1	642	97	99.84
Seq108	Mansonia (Mansonia) humeralis	OP785399	Mansonia humeralis	MW363430.1	642	97	99.84
Seq109	Mansonia (Mansonia) humeralis	OP785400	Mansonia humeralis	MW363430.1	642	97	99.69
Seq110	Mansonia (Mansonia) humeralis	OP785401	Mansonia humeralis	MW363430.1	642	97	99.84
Seq111	Mansonia (Mansonia) humeralis	OP785402	Mansonia humeralis	MW363430.1	642	97	99.84
Seq112	Mansonia (Mansonia) humeralis	OP785403	Mansonia humeralis	MW363430.1	642	97	99.53
Seq113	Mansonia (Mansonia) humeralis	OP785404	Mansonia humeralis	MW363430.1	642	97	99.69
Seq114	Mansonia (Mansonia) humeralis	OP785405	Mansonia humeralis	MW363430.1	642	97	99.84
Seq115	Mansonia (Mansonia) humeralis	OP785406	Mansonia humeralis	MW363430.1	642	97	99.84
Seq116	Mansonia (Mansonia) humeralis	OP785407	Mansonia humeralis	MW363430.1	642	97	99.53
Seq117	Mansonia (Mansonia) humeralis	OP785408	Mansonia humeralis	MW363430.1	642	97	99.69
Seq118	Mansonia (Mansonia) humeralis	OP785409	Mansonia humeralis	MW363430.1	642	97	99.84
Seq119	Mansonia (Mansonia) humeralis	OP785410	Mansonia humeralis	MW363430.1	642	97	100
Seq120	Mansonia (Mansonia) humeralis	OP785411	Mansonia humeralis	MW363430.1	642	97	100
Seq121	Mansonia (Mansonia) humeralis	OP785412	Mansonia humeralis	MW363430.1	642	97	100
Seq122	Mansonia (Mansonia) humeralis	OP785413	Mansonia humeralis	MW363430.1	642	97	100
Seq123	Mansonia (Mansonia) humeralis	OP785414	Mansonia humeralis	MW363430.1	642	97	100
Seq124	Mansonia (Mansonia) humeralis	OP785415	Mansonia humeralis	MW363430.1	642	97	100
Seq125	Mansonia (Mansonia) humeralis	OP785416	Mansonia humeralis	MW363430.1	642	97	99.69
Seq126	Mansonia (Mansonia) humeralis	OP785417	Mansonia humeralis	MW363430.1	642	97	100
Seq127	Mansonia (Mansonia) humeralis	OP785418	Mansonia humeralis	MW363430.1	642	97	99.84
Seq128	Mansonia (Mansonia) iguassuensis	OP785419	Mansonia sp.	OQ120983.1	657	99	99.70
Seq129	Mansonia (Mansonia) iguassuensis	OP785420	Mansonia sp.	OQ120983.1	657	99	99.54
Seq130	Mansonia (Mansonia) iguassuensis	OP785421	Mansonia sp.	OQ120983.1	657	99	99.54
Seq131	Mansonia (Mansonia) iguassuensis	OP785422	Mansonia sp.	OQ120983.1	657	99	99.54
Seq132	Mansonia (Mansonia) iguassuensis	OP785423	Mansonia sp.	OQ120983.1	657	99	99.70
Seq133	Mansonia (Mansonia) indubitans	OP785424	Mansonia (Mansonia) sp.	MN997673.1	658	100	99.54
Seq134	Mansonia (Mansonia) indubitans	OP785425	Mansonia (Mansonia) sp.	MN997673.1	658	100	99.70
Seq135	Mansonia (Mansonia) indubitans	OP785426	Mansonia (Mansonia) sp.	MN997673.1	658	100	99.85
Seq136	Mansonia (Mansonia) indubitans	OP785427	Mansonia (Mansonia) sp.	MN997673.1	658	100	99.70
Seq137	Mansonia (Mansonia) indubitans	OP785428	Mansonia dyari	MN968264.1	658	100	89.51
Seq138	Mansonia (Mansonia) indubitans	OP785429	Mansonia dyari	MN968264.1	658	100	89.67
Seq139	Mansonia (Mansonia) indubitans	OP785430	Mansonia sp.	OQ121004.1	657	99	88.47
Seq140	Mansonia (Mansonia) indubitans	OP785431	Mansonia dyari	MN968264.1	658	100	89.51
Seq141	Mansonia (Mansonia) indubitans	OP785432	Mansonia (Mansonia) sp.	MN997673.1	658	100	99.85
Seq142	Mansonia (Mansonia) indubitans	OP785433	Mansonia (Mansonia) sp.	MN997673.1	658	100	99.70
Seq143	Mansonia (Mansonia) indubitans	OP785434	Mansonia (Mansonia) sp.	MN997673.1	658	100	99.85
Seq144	Mansonia (Mansonia) indubitans	OP785435	Mansonia (Mansonia) sp.	MN997673.1	658	100	99.70
Seq145	Mansonia (Mansonia) indubitans	OP785436	Mansonia (Mansonia) sp.	MN997673.1	658	100	99.85
Seq146	Mansonia (Mansonia) indubitans	OP785437	Mansonia (Mansonia) sp.	MN997673.1	658	100	99.70
Seq147	Mansonia (Mansonia) indubitans	OP785438	Mansonia (Mansonia) sp.	MN997673.1	658	100	99.85
Seq148	Mansonia (Mansonia) indubitans	OP785439	Mansonia (Mansonia) sp.	MN997673.1	658	100	99.85
Seq149	Mansonia (Mansonia) indubitans	OP785440	Mansonia (Mansonia) sp.	MN997673.1	658	100	99.70
Seq150	Mansonia (Mansonia) indubitans	OP785441	Mansonia (Mansonia) sp.	MN997673.1	658	100	99.54
Seq151	Mansonia (Mansonia) indubitans	OP785442	Mansonia (Mansonia) sp.	MN997673.1	658	100	99.70
Seq152	Mansonia (Mansonia) indubitans	OP785443	Mansonia (Mansonia) sp.	MN997673.1	658	100	99.70
Seq153	Mansonia (Mansonia) indubitans	OP785444	Mansonia (Mansonia) sp.	MN997673.1	658	100	99.70
Seq154	Mansonia (Mansonia) indubitans	OP785445	Mansonia (Mansonia) sp.	MN997673.1	658	100	99.85
Seq155	Mansonia (Mansonia) indubitans	OP785446	Mansonia (Mansonia) sp.	MN997673.1	658	100	99.85
Seq156	Mansonia (Mansonia) indubitans	OP785447	Mansonia (Mansonia) sp.	MN997673.1	658	100	99.70
Seq157	Mansonia (Mansonia) indubitans	OP785448	Mansonia (Mansonia) sp.	MN997673.1	658	100	99.70
Seq158	Mansonia (Mansonia) indubitans	OP785449	Mansonia (Mansonia) sp.	MN997673.1	658	100	99.70
Seq159	Mansonia (Mansonia) indubitans	OP785450	Mansonia (Mansonia) sp.	MN997673.1	658	100	99.85
Seq160	Mansonia (Mansonia) indubitans	OP785451	Mansonia dyari	MN968264.1	658	100	89.67
Seq161	Mansonia (Mansonia) indubitans	OP785452	Mansonia (Mansonia) sp.	MN997673.1	658	100	99.70
Seq162	Mansonia (Mansonia) indubitans	OP785453	Mansonia (Mansonia) sp.	MN997673.1	658	100	99.70
Seq163	Mansonia (Mansonia) indubitans	OP785454	Mansonia (Mansonia) sp.	MN997673.1	658	100	99.85
Seq164	Mansonia (Mansonia) indubitans	OP785455	Mansonia (Mansonia) sp.	MN997673.1	658	100	99.85
Seq165	Mansonia (Mansonia) indubitans	OP785456	Mansonia (Mansonia) sp.	MN997673.1	658	100	99.70
Seq166	Mansonia (Mansonia) indubitans	OP785457	Mansonia (Mansonia) sp.	MN997673.1	658	100	99.85
Seq167	Mansonia (Mansonia) indubitans	OP785458	Mansonia (Mansonia) sp.	MN997673.1	658	100	99.85
Seq168	Mansonia (Mansonia) indubitans	OP785459	Mansonia (Mansonia) sp.	MN997673.1	658	100	99.85
Seq169	Mansonia (Mansonia) indubitans	OP785460	Mansonia (Mansonia) sp.	MN997673.1	658	100	99.70
Seq170	Mansonia (Mansonia) indubitans	OP785461	Mansonia (Mansonia) sp.	MN997673.1	658	100	99.70
Seq171	Mansonia (Mansonia) indubitans	OP785462	Mansonia (Mansonia) sp.	MN997673.1	658	100	99.85
Seq172	Mansonia (Mansonia) indubitans	OP785463	Mansonia (Mansonia) sp.	MN997673.1	658	100	99.70
Seq173	Mansonia (Mansonia) indubitans	OP785464	Mansonia (Mansonia) sp.	MN997673.1	658	100	99.85
Seq174	Mansonia (Mansonia) indubitans	OP785465	Mansonia (Mansonia) sp.	MN997673.1	658	100	99.85
Seq175	Mansonia (Mansonia) indubitans	OP785466	Mansonia (Mansonia) sp.	MN997673.1	658	100	99.85
Seq176	Mansonia (Mansonia) indubitans	OP785467	Mansonia (Mansonia) sp.	MN997673.1	658	100	99.85
Seq177	Mansonia (Mansonia) indubitans	OP785468	Mansonia (Mansonia) sp.	MN997673.1	658	100	99.70
Seq178	Mansonia (Mansonia) indubitans	OP785469	Mansonia (Mansonia) sp.	MN997673.1	658	100	99.85
Seq179	Mansonia (Mansonia) indubitans	OP785470	Mansonia dyari	MN968264.1	658	100	89.67
Seq180	Mansonia (Mansonia) indubitans	OP785471	Mansonia (Mansonia) sp.	MN997673.1	658	100	99.85
Seq181	Mansonia (Mansonia) indubitans	OP785472	Mansonia dyari	MN968264.1	658	100	89.67
Seq182	Mansonia (Mansonia) indubitans	OP785473	Mansonia (Mansonia) sp.	MN997673.1	658	100	99.85
Seq183	Mansonia (Mansonia) indubitans	OP785474	Mansonia dyari	MN968264.1	658	100	89.67
Seq184	Mansonia (Mansonia) indubitans	OP785475	Mansonia dyari	MN968264.1	658	100	89.51
Seq185	Mansonia (Mansonia) indubitans	OP785476	Mansonia (Mansonia) sp.	MN997673.1	658	100	99.85
Seq186	Mansonia (Mansonia) indubitans	OP785477	Mansonia (Mansonia) sp.	MN997673.1	658	100	99.70
Seq187	Mansonia (Mansonia) indubitans	OP785478	Mansonia (Mansonia) sp.	MN997673.1	658	100	99.85
Seq188	Mansonia (Mansonia) indubitans	OP785479	Mansonia (Mansonia) sp.	MN997673.1	658	100	99.85
Seq189	Mansonia (Mansonia) indubitans	OP785480	Mansonia (Mansonia) sp.	MN997673.1	658	100	99.85
Seq190	Mansonia (Mansonia) indubitans	OP785481	Mansonia (Mansonia) sp.	MN997673.1	658	100	99.70
Seq191	Mansonia (Mansonia) indubitans	OP785482	Mansonia (Mansonia) sp.	MN997673.1	658	100	99.85
Seq192	Mansonia (Mansonia) indubitans	OP785483	Mansonia (Mansonia) sp.	MN997673.1	658	100	99.70
Seq193	Mansonia (Mansonia) indubitans	OP785484	Mansonia (Mansonia) sp.	MN997673.1	658	100	99.85
Seq194	Mansonia (Mansonia) indubitans	OP785485	Mansonia (Mansonia) sp.	MN997673.1	658	100	99.70
Seq195	Mansonia (Mansonia) indubitans	OP785486	Mansonia (Mansonia) sp.	MN997673.1	658	100	99.85
Seq196	Mansonia (Mansonia) indubitans	OP785487	Mansonia (Mansonia) sp.	MN997673.1	658	100	99.70
Seq197	Mansonia (Mansonia) indubitans	OP785488	Mansonia (Mansonia) sp.	MN997673.1	658	100	99.70
Seq198	Mansonia (Mansonia) indubitans	OP785489	Mansonia (Mansonia) sp.	MN997673.1	658	100	99.85
Seq199	Mansonia (Mansonia) indubitans	OP785490	Mansonia (Mansonia) sp.	MN997673.1	658	100	99.70
Seq200	Mansonia (Mansonia) indubitans	OP785491	Mansonia (Mansonia) sp.	MN997673.1	658	100	99.85
Seq201	Mansonia (Mansonia) indubitans	OP785492	Mansonia (Mansonia) sp.	MN997673.1	658	100	99.70
Seq202	Mansonia (Mansonia) indubitans	OP785493	Mansonia (Mansonia) sp.	MN997673.1	658	100	99.85
Seq203	Mansonia (Mansonia) indubitans	OP785494	Mansonia (Mansonia) sp.	MN997673.1	658	100	99.70
Seq204	Mansonia (Mansonia) indubitans	OP785495	Mansonia (Mansonia) sp.	MN997673.1	658	100	99.85
Seq205	Mansonia (Mansonia) indubitans	OP785496	Mansonia (Mansonia) sp.	MN997673.1	658	100	99.85
Seq206	Mansonia (Mansonia) indubitans	OP785497	Mansonia (Mansonia) sp.	MN997673.1	658	100	99.70
Seq207	Mansonia (Mansonia) indubitans	OP785498	Mansonia (Mansonia) sp.	MN997673.1	658	100	99.85
Seq208	Mansonia (Mansonia) indubitans	OP785499	Mansonia (Mansonia) sp.	MN997673.1	658	100	99.85
Seq209	Mansonia (Mansonia) indubitans	OP785500	Mansonia (Mansonia) sp.	MN997673.1	658	100	99.70
Seq210	Mansonia (Mansonia) indubitans	OP785501	Mansonia (Mansonia) sp.	MN997673.1	658	100	99.85
Seq211	Mansonia (Mansonia) indubitans	OP785502	Mansonia (Mansonia) sp.	MN997673.1	658	100	99.70
Seq212	Mansonia (Mansonia) pseudotitillans	OP785503	Mansonia sp.	MT329070.1	676	100	96.96
Seq213	Mansonia (Mansonia) pseudotitillans	OP785504	Mansonia sp.	MT329070.1	676	100	96.81
Seq214	Mansonia (Mansonia) pseudotitillans	OP785505	Mansonia sp.	MT329070.1	676	100	100
Seq215	Mansonia (Mansonia) titillans	OP785506	Mansonia titillans	MN997666.1	658	100	99.54
Seq216	Mansonia (Mansonia) titillans	OP785507	Mansonia sp.	OQ120982.1	657	99	99.85
Seq217	Mansonia (Mansonia) titillans	OP785508	Mansonia sp.	OQ120982.1	657	99	99.85
Seq218	Mansonia (Mansonia) titillans	OP785509	Mansonia indubitans	MN997671.1	658	100	90.74
Seq219	Mansonia (Mansonia) titillans	OP785510	Mansonia sp.	OQ120982.1	657	99	99.85
Seq220	Mansonia (Mansonia) titillans	OP785511	Mansonia sp.	OQ120982.1	657	99	99.85
Seq221	Mansonia (Mansonia) titillans	OP785512	Mansonia sp.	OQ120982.1	657	99	100
Seq222	Mansonia (Mansonia) titillans	OP785513	Mansonia titillans	MN997666.1	658	100	99.54
Seq223	Mansonia (Mansonia) titillans	OP785514	Mansonia indubitans	MN997671.1	658	100	90.74
Seq224	Mansonia (Mansonia) titillans	OP785515	Mansonia sp.	OQ120982.1	657	99	99.85
Seq225	Mansonia (Mansonia) titillans	OP785516	Mansonia sp.	OQ120982.1	657	99	100
Seq226	Mansonia (Mansonia) titillans	OP785517	Mansonia indubitans	MN997671.1	658	100	90.74
Seq227	Mansonia (Mansonia) titillans	OP785518	Mansonia sp.	OQ120982.1	657	99	99.85
Seq228	Mansonia (Mansonia) titillans	OP785519	Mansonia sp.	OQ120982.1	657	99	100
Seq229	Mansonia (Mansonia) titillans	OP785520	Mansonia sp.	OQ120982.1	657	99	100
Seq230	Mansonia (Mansonia) titillans	OP785521	Mansonia sp.	OQ120982.1	657	99	100
Seq231	Mansonia (Mansonia) titillans	OP785522	Mansonia sp.	OQ120982.1	657	99	100
Seq232	Mansonia (Mansonia) titillans	OP785523	Mansonia sp.	OQ120982.1	657	99	99.85
Seq233	Mansonia (Mansonia) titillans	OP785524	Mansonia sp.	OQ120982.1	657	99	99.85
Seq234	Mansonia (Mansonia) titillans	OP785525	Mansonia sp.	OQ120982.1	657	99	99.70
Seq235	Mansonia (Mansonia) titillans	OP785526	Mansonia sp.	OQ120982.1	657	99	100
Seq236	Mansonia (Mansonia) titillans	OP785527	Mansonia sp.	OQ120982.1	657	99	100
Seq237	Mansonia (Mansonia) titillans	OP785528	Mansonia sp.	OQ120982.1	657	99	99.70
Seq238	Mansonia (Mansonia) titillans	OP785529	Mansonia sp.	OQ120982.1	657	99	100
Seq239	Mansonia (Mansonia) titillans	OP785530	Mansonia indubitans	MN997671.1	658	100	90.74
Seq240	Mansonia (Mansonia) titillans	OP785531	Mansonia sp.	OQ120982.1	657	99	99.85
Seq241	Mansonia (Mansonia) titillans	OP785532	Mansonia indubitans	MN997671.1	658	100	90.74
Seq242	Mansonia (Mansonia) titillans	OP785533	Mansonia sp.	OQ120982.1	657	99	99.85
Seq243	Mansonia (Mansonia) titillans	OP785534	Mansonia sp.	OQ120982.1	657	99	100
Seq244	Mansonia (Mansonia) titillans	OP785535	Mansonia sp.	OQ120982.1	657	99	99.85
Seq245	Mansonia (Mansonia) titillans	OP785536	Mansonia sp.	OQ120982.1	657	99	99.85
Seq246	Mansonia (Mansonia) titillans	OP785537	Mansonia sp.	OQ120982.1	657	99	99.70
Seq247	Mansonia (Mansonia) titillans	OP785538	Mansonia sp.	OQ120982.1	657	99	100
Seq248	Mansonia (Mansonia) titillans	OP785539	Mansonia sp.	OQ120982.1	657	99	100
Seq249	Mansonia (Mansonia) titillans	OP785540	Mansonia indubitans	MN997671.1	658	100	90.59
Seq250	Mansonia (Mansonia) titillans	OP785541	Mansonia sp.	OQ120982.1	657	99	100
Seq251	Mansonia (Mansonia) titillans	OP785542	Mansonia sp.	OQ120982.1	657	99	100
Seq252	Mansonia (Mansonia) titillans	OP785543	Mansonia indubitans	MN997671.1	658	100	90.74
Seq253	Mansonia (Mansonia) titillans	OP785544	Mansonia sp.	OQ120982.1	657	99	100
Seq254	Mansonia (Mansonia) titillans	OP785545	Mansonia sp.	OQ120982.1	657	99	99.85
Seq255	Mansonia (Mansonia) titillans	OP785546	Mansonia sp.	OQ120982.1	657	99	100
Seq256	Mansonia (Mansonia) titillans	OP785547	Mansonia sp.	OQ120982.1	657	99	100
Seq257	Mansonia (Mansonia) titillans	OP785548	Mansonia sp.	OQ120982.1	657	99	100
Seq258	Mansonia (Mansonia) titillans	OP785549	Mansonia sp.	OQ120982.1	657	99	100
Seq259	Mansonia (Mansonia) titillans	OP785550	Mansonia sp.	OQ120982.1	657	99	100
Seq260	Mansonia (Mansonia) titillans	OP785551	Mansonia titillans	MN997666.1	658	100	99.54
Seq261	Mansonia (Mansonia) titillans	OP785552	Mansonia sp.	OQ120982.1	657	99	100
Seq262	Mansonia (Mansonia) titillans	OP785553	Mansonia sp.	OQ120982.1	657	99	99.70
Seq263	Mansonia (Mansonia) titillans	OP785554	Mansonia sp.	OQ120982.1	657	99	99.85
Seq264	Mansonia (Mansonia) titillans	OP785555	Mansonia sp.	OQ120982.1	657	99	99.85
Seq265	Mansonia (Mansonia) titillans	OP785556	Mansonia sp.	OQ120982.1	657	99	99.54
Seq266	Mansonia (Mansonia) titillans	OP785557	Mansonia sp.	OQ120982.1	657	99	100
Seq267	Mansonia (Mansonia) titillans	OP785558	Mansonia sp.	OQ120982.1	657	99	99.85
Seq268	Mansonia (Mansonia) titillans	OP785559	Mansonia sp.	OQ120982.1	657	99	99.85
Seq269	Mansonia (Mansonia) titillans	OP785560	Mansonia indubitans	MN997671.1	658	100	90.90
Seq270	Mansonia (Mansonia) titillans	OP785561	Mansonia indubitans	MN997671.1	658	100	90.74
Seq271	Mansonia (Mansonia) titillans	OP785562	Mansonia indubitans	MN997671.1	658	100	90.74
Seq272	Mansonia (Mansonia) titillans	OP785563	Mansonia sp.	OQ120982.1	657	99	99.85
Seq273	Mansonia (Mansonia) titillans	OP785564	Mansonia indubitans	MN997671.1	658	100	90.90
Seq274	Mansonia (Mansonia) titillans	OP785565	Mansonia sp.	OQ120982.1	657	99	99.85
Seq275	Mansonia (Mansonia) titillans	OP785566	Mansonia sp.	OQ120982.1	657	99	99.85
Seq276	Mansonia (Mansonia) titillans	OP785567	Mansonia indubitans	MN997671.1	658	100	90.74
Seq277	Mansonia (Mansonia) titillans	OP785568	Mansonia indubitans	MN997671.1	658	100	90.59
Seq278	Mansonia (Mansonia) titillans	OP785569	Mansonia indubitans	MN997671.1	658	100	90.59
Seq279	Mansonia (Mansonia) titillans	OP785570	Mansonia titillans	MN997666.1	658	100	99.70
Seq280	Mansonia (Mansonia) titillans	OP785571	Mansonia indubitans	MN997671.1	658	100	90.59
Seq281	Mansonia (Mansonia) titillans	OP785572	Mansonia indubitans	MN997671.1	658	100	90.59
Seq282	Mansonia (Mansonia) titillans	OP785573	Mansonia sp.	OQ120982.1	657	99	99.85
Seq283	Mansonia (Mansonia) titillans	OP785574	Mansonia sp.	OQ120982.1	657	99	99.85
Seq284	Mansonia (Mansonia) titillans	OP785575	Mansonia sp.	OQ120982.1	657	99	99.85
Seq285	Mansonia (Mansonia) titillans	OP785576	Mansonia sp.	OQ120982.1	657	99	99.85
Seq286	Mansonia (Mansonia) titillans	OP785577	Mansonia sp.	OQ120982.1	657	99	100
Seq287	Mansonia (Mansonia) titillans	OP785578	Mansonia sp.	OQ120982.1	657	99	100
Seq288	Mansonia (Mansonia) titillans	OP785579	Mansonia sp.	OQ120982.1	657	99	100
Seq289	Mansonia (Mansonia) titillans	OP785580	Mansonia sp.	OQ120982.1	657	99	99.85
Seq290	Mansonia (Mansonia) titillans	OP785581	Mansonia indubitans	MN997671.1	658	100	90.74
Seq291	Mansonia (Mansonia) titillans	OP785582	Mansonia sp.	OQ120982.1	657	99	99.70
Seq292	Mansonia (Mansonia) titillans	OP785583	Mansonia indubitans	MN997671.1	658	100	90.74
Seq293	Mansonia (Mansonia) titillans	OP785584	Mansonia dyari	MN997668.1	658	100	99.70
Seq294	Mansonia (Mansonia) titillans	OP785585	Mansonia sp.	OQ120982.1	657	99	100
Seq295	Mansonia (Mansonia) titillans	OP785586	Mansonia sp.	OQ120982.1	657	99	100
Seq296	Mansonia (Mansonia) titillans	OP785587	Mansonia sp.	OQ120982.1	657	99	99.85
Seq297	Mansonia (Mansonia) titillans	OP785588	Mansonia sp.	OQ120982.1	657	99	99.85
Seq298	Mansonia (Mansonia) titillans	OP785589	Mansonia sp.	OQ120982.1	657	99	100
Seq299	Mansonia (Mansonia) titillans	OP785590	Mansonia sp.	OQ120982.1	657	99	100
Seq300	Mansonia (Mansonia) titillans	OP785591	Mansonia indubitans	MN997671.1	658	100	90.90
Seq301	Mansonia (Mansonia) titillans	OP785592	Mansonia sp.	OQ120982.1	657	99	100
Seq302	Mansonia (Mansonia) titillans	OP785593	Mansonia sp.	OQ120982.1	657	99	100
Seq303	Mansonia (Mansonia) titillans	OP785594	Mansonia sp.	OQ120982.1	657	99	100
Seq304	Mansonia (Mansonia) titillans	OP785595	Mansonia sp.	OQ120982.1	657	99	99.70
Seq305	Mansonia (Mansonia) titillans	OP785596	Mansonia indubitans	MN997671.1	658	100	90.59
Seq306	Mansonia (Mansonia) titillans	OP785597	Mansonia sp.	OQ120982.1	657	99	100
Seq307	Mansonia (Mansonia) titillans	OP785598	Mansonia indubitans	MN997671.1	658	100	90.74
Seq308	Mansonia (Mansonia) titillans	OP785599	Mansonia sp.	OQ120982.1	657	99	100
Seq309	Mansonia (Mansonia) titillans	OP785600	Mansonia sp.	OQ120982.1	657	99	99.85
Seq310	Mansonia (Mansonia) titillans	OP785601	Mansonia titillans	MN997666.1	658	100	99.70
Seq311	Mansonia (Mansonia) titillans	OP785602	Mansonia sp.	OQ120982.1	657	99	99.85
Seq312	Mansonia (Mansonia) titillans	OP785603	Mansonia sp.	OQ120982.1	657	99	100
Seq313	Mansonia (Mansonia) titillans	OP785604	Mansonia sp.	OQ120982.1	657	99	100
Seq314	Mansonia (Mansonia) titillans	OP785605	Mansonia sp.	OQ120982.1	657	99	100
Seq315	Mansonia (Mansonia) titillans	OP785606	Mansonia indubitans	MN997671.1	658	100	90.90
Seq316	Mansonia (Mansonia) titillans	OP785607	Mansonia indubitans	MN997671.1	658	100	90.90
Seq317	Mansonia (Mansonia) titillans	OP785608	Mansonia indubitans	MN997671.1	658	100	90.90
Seq318	Mansonia (Mansonia) titillans	OP785609	Mansonia indubitans	MN997671.1	658	100	90.74
Seq319	Mansonia (Mansonia) titillans	OP785610	Mansonia indubitans	MN997671.1	658	100	90.74
Seq320	Mansonia (Mansonia) titillans	OP785611	Mansonia indubitans	MN997671.1	658	100	90.59
Seq321	Mansonia (Mansonia) titillans	OP785612	Mansonia sp.	OQ120982.1	657	99	99.85
Seq322	Mansonia (Mansonia) titillans	OP785613	Mansonia sp.	OQ120982.1	657	99	99.70
Seq323	Mansonia (Mansonia) titillans	OP785614	Mansonia indubitans	MN997671.1	658	100	90.74
Seq324	Mansonia (Mansonia) titillans	OP785615	Mansonia sp.	OQ120982.1	657	99	100
Seq325	Mansonia (Mansonia) titillans	OP785616	Mansonia sp.	OQ120982.1	657	99	100
Seq326	Mansonia (Mansonia) titillans	OP785617	Mansonia sp.	OQ120982.1	657	99	99.85
Seq327	Mansonia (Mansonia) titillans	OP785618	Mansonia sp.	OQ120982.1	657	99	99.85
	* bp = base pairs.
			Mansonia sp.	OQ121009.1		99	100
