# Supplementary material for: DNA Barcodes of Mansonia (Mansonia) Blanchard, 1901 (Diptera, Culicidae)
Source: Genes (Basel). 2023 May 23;14(6):1127. doi: 10.3390/genes14061127 (PMC10298705; doi:10.3390/genes14061127)
Supplement: Supplementary file 1 [file genes-14-01127-s001.zip › Table S3.xls]

## Sheet: MatrixOutput
Table S3. Average of inter-MOTU Jukes-Cantor distances (lower left) and respective standard errors (upper right) computed by MEGA X with 338 Mansonia (Mansonia) spp. DNA barcode sequences (11 of them from GenBank and BOLD). Asterisk shows the lowest value.
		1	2	3	4	5	6	7	8	9	10	11	12	13	14	15	16	17
1	Ma. dyari/indubitans		0.0135752	0.0162849	0.0156105	0.0152189	0.0146802	0.01401	0.0129388	0.0133346	0.014995	0.00968022	0.0137404	0.0129752	0.0145032	0.0132407	0.013929	0.0132256
2	Ma. humeralis	0.129438		0.0143705	0.014525	0.0144529	0.015185	0.0156899	0.0138394	0.015652	0.0159269	0.0153884	0.0151401	0.0156759	0.0165274	0.0143084	0.0155964	0.0157747
3	Ma. flaveola G I	0.164965	0.135172		0.0123305	0.0165396	0.0174843	0.0177978	0.0159918	0.0182929	0.0189932	0.0164248	0.016499	0.0162443	0.0166925	0.0169079	0.0181353	0.0175567
4	Ma. flaveola G II	0.147673	0.129456	0.0962836		0.0145913	0.0155893	0.0169617	0.0156608	0.0161841	0.0166633	0.015681	0.0160523	0.0161802	0.016658	0.0161229	0.0181217	0.0170709
5	Ma. pseudotitillans G I	0.136836	0.124216	0.156697	0.115614		0.00680535	0.014734	0.0148884	0.0153094	0.0154646	0.0165975	0.0144359	0.0131571	0.0139962	0.0157366	0.0161601	0.0149161
6	Ma. pseudotitillans G II	0.137019	0.137574	0.160881	0.125429	0.031821		0.0146758	0.0151601	0.0156162	0.0162111	0.0160575	0.0149701	0.0130767	0.0141778	0.0158508	0.0167934	0.0154588
7	Ma. amazonensis	0.124144	0.151038	0.183984	0.161916	0.126859	0.126805		0.0136708	0.014696	0.0156994	0.015323	0.0154689	0.0148834	0.0159236	0.0149857	0.0155515	0.0161877
8	Ma. iguassuensis	0.103829	0.123611	0.161479	0.151011	0.134466	0.140856	0.109332		0.0140534	0.0144267	0.0146033	0.016281	0.0149756	0.0158042	0.0142285	0.0149914	0.0139575
9	Ma. indubitans G II	0.116621	0.161619	0.186006	0.161618	0.14208	0.148536	0.135039	0.126629		0.00779997	0.0140751	0.0147739	0.0141443	0.0155509	0.0139508	0.0154491	0.0157167
10	Ma. indubitans G I	0.135922	0.164248	0.193958	0.164135	0.150082	0.156607	0.153203	0.13265	0.0400584		0.016139	0.0154521	0.0157784	0.0166053	0.0146351	0.0156764	0.0164072
11	Ma. indubitans G III	0.063929	0.148474	0.16662	0.143613	0.157296	0.156234	0.136576	0.121728	0.130237	0.148785		0.0152582	0.013879	0.015041	0.0145702	0.015785	0.0139887
12	Ma. fonsecai G III	0.116856	0.145673	0.160708	0.149153	0.135375	0.13811	0.140804	0.154738	0.128429	0.13811	0.134588		0.0125751	0.0135573	0.0131818	0.014884	0.0138034
13	Ma. fonsecai G II	0.109613	0.143667	0.162678	0.154736	0.12006	0.120952	0.13602	0.139026	0.114137	0.130837	0.117273	0.0998235		0.00550181	0.0135763	0.0152989	0.0145239
14	Ma. fonsecai G I	0.122923	0.157601	0.165516	0.159735	0.131745	0.130839	0.143398	0.147923	0.131443	0.139331	0.13068	0.109434	0.0213265		0.0143508	0.0162206	0.0151098
15	Ma. fonsecai G IV	0.108382	0.130946	0.164999	0.154736	0.140856	0.149153	0.132972	0.120952	0.117685	0.127227	0.129033	0.111193	0.112076	0.120657		0.0149221	0.0138105
16	Ma. titillans G I	0.121706	0.155012	0.193865	0.184072	0.157488	0.162752	0.151376	0.147184	0.141105	0.148911	0.138532	0.133924	0.136166	0.14665	0.133619		0.0128372
17	Ma. titillans G II	0.102993	0.147381	0.169856	0.159422	0.134103	0.142142	0.15097	0.123461	0.136591	0.150826	0.120954	0.119704	0.126869	0.135013	0.10961	0.105239
