# Supplementary material for: DNA Barcodes of Mansonia (Mansonia) Blanchard, 1901 (Diptera, Culicidae)
Source: Genes (Basel). 2023 May 23;14(6):1127. doi: 10.3390/genes14061127 (PMC10298705; doi:10.3390/genes14061127)
Supplement: Supplementary file 1 [file genes-14-01127-s001.zip › Table S4.xls]

## Sheet: MatrixOutput
Table S4. Average of inter-MOTU Tamura three-parameter distances (lower left) and respective standard errors (upper right) computed by MEGA X with 338 Mansonia (Mansonia) spp. DNA barcode sequences (11 of them from GenBank and BOLD). Asterisk shows the lowest value.
		1	2	3	4	5	6	7	8	9	10	11	12	13	14	15	16	17
1	Ma. dyari/indubitans		0.0136315	0.0169885	0.0160406	0.0151935	0.0147538	0.0142598	0.0130059	0.0137169	0.0155148	0.0100698	0.0140011	0.0129752	0.0144525	0.0131465	0.0143252	0.0136359
2	Ma. humeralis	0.130226		0.0149321	0.0145644	0.0145121	0.0153577	0.0156361	0.0143967	0.0156928	0.0158754	0.0153039	0.0151946	0.0154021	0.016336	0.0144428	0.0158693	0.0159916
3	Ma. flaveola G I	0.16636	0.136285		0.0127413	0.0172116	0.0179179	0.0180834	0.016291	0.018319	0.0188997	0.0171829	0.0164752	0.0165828	0.0168959	0.017257	0.0186635	0.0182127
4	Ma. flaveola G II	0.148503	0.130175	0.0984147		0.014369	0.0151975	0.0167403	0.0161082	0.0163756	0.0166566	0.0161303	0.0164671	0.0164866	0.0166884	0.0161139	0.0185615	0.0173344
5	Ma. pseudotitillans G I	0.13755	0.124769	0.158358	0.116125		0.00683681	0.0146749	0.0152305	0.0149073	0.0151402	0.0166896	0.0143521	0.0131316	0.0139104	0.0155421	0.0160725	0.0148275
6	Ma. pseudotitillans G II	0.137723	0.138439	0.162671	0.126143	0.0322573		0.014461	0.0153415	0.0155327	0.0162286	0.0157197	0.0150626	0.0129792	0.0139591	0.015732	0.0166748	0.0151964
7	Ma. amazonensis	0.124797	0.151822	0.185855	0.162996	0.127544	0.127454		0.013612	0.0148077	0.0156409	0.01523	0.0155574	0.0150482	0.0158435	0.0152047	0.0155481	0.0158748
8	Ma. iguassuensis	0.104342	0.124221	0.162935	0.151922	0.135225	0.141763	0.110018		0.0140127	0.0149005	0.014696	0.0165561	0.0151182	0.0158498	0.0145575	0.0147814	0.0141661
9	Ma. indubitans G II	0.117174	0.162717	0.187655	0.162576	0.142748	0.149306	0.135945	0.127582		0.00813102	0.0144127	0.0146764	0.0138865	0.0155099	0.0139019	0.015561	0.0154164
10	Ma. indubitans G I	0.136887	0.165271	0.195738	0.165086	0.150794	0.157437	0.154492	0.133539	0.0404944		0.0162498	0.0152806	0.0153857	0.0162842	0.0145036	0.0156836	0.0162288
11	Ma. indubitans G III	0.0644453	0.149677	0.168627	0.144354	0.158341	0.157204	0.137464	0.122856	0.131085	0.150028		0.0154216	0.0135263	0.0147339	0.0148311	0.0159516	0.0145072
12	Ma. fonsecai G III	0.117458	0.146646	0.162192	0.150125	0.13631	0.139234	0.14184	0.155718	0.129233	0.138971	0.135505		0.0126813	0.0137912	0.0132993	0.0150391	0.0138582
13	Ma. fonsecai G II	0.110137	0.144594	0.164285	0.155799	0.120546	0.121441	0.137037	0.139859	0.114669	0.131604	0.117905	0.100779		0.00558529	0.0135286	0.0152347	0.0143424
14	Ma. fonsecai G I	0.123766	0.158991	0.167168	0.160942	0.132454	0.131492	0.144643	0.14898	0.132439	0.140322	0.1317	0.110772	0.0215381		0.0145365	0.0158153	0.0150642
15	Ma. fonsecai G IV	0.108825	0.131961	0.166755	0.155723	0.141767	0.150304	0.133906	0.121788	0.118409	0.128139	0.12993	0.111997	0.112798	0.12163		0.0145229	0.0136807
16	Ma. titillans G I	0.122813	0.15635	0.195784	0.185862	0.159249	0.16471	0.152886	0.148591	0.142403	0.150825	0.140159	0.135548	0.137055	0.14786	0.134869		0.0131054
17	Ma. titillans G II	0.103515	0.148615	0.171444	0.160528	0.134922	0.143182	0.152531	0.124759	0.137584	0.152445	0.122178	0.120555	0.127875	0.136297	0.110404	0.107488
