# Supplementary material for: DNA Barcodes of Mansonia (Mansonia) Blanchard, 1901 (Diptera, Culicidae)
Source: Genes (Basel). 2023 May 23;14(6):1127. doi: 10.3390/genes14061127 (PMC10298705; doi:10.3390/genes14061127)
Supplement: Supplementary file 1 [file genes-14-01127-s001.zip › Table S5.xlsx]

## Sheet: MatrixOutput
Table S5. All pairwise K-2-p distances (lower left) and standard errors (upper right) computed by MEGA X for 124 Mansonia (Mansonia) spp. haplotype sequences.
MOTUs			1	2	3	4	5	6	7	8	9	10	11	12	13	14	15	16	17	18	19	20	21	22	23	24	25	26	27	28	29	30	31	32	33	34	35	36	37	38	39	40	41	42	43	44	45	46	47
Ma. dyari / indubitans	1	Ma. dyari HAP 1		0.0135731	0.013512	0.0139432	0.0141025	0.0136893	0.0139432	0.0136922	0.0136922	0.0139079	0.0135551	0.0135655	0.0134253	0.0132745	0.0135402	0.0136565	0.0138937	0.0136565	0.0170937	0.0170002	0.0172171	0.0169171	0.0168525	0.017149	0.017149	0.016986	0.0172911	0.0169133	0.0169377	0.0158781	0.0146461	0.0148467	0.0147071	0.0140182	0.0139606	0.0138024	0.013963	0.0143558	0.0141531	0.0141425	0.014093	0.0139203	0.0137434	0.013963	0.0141435	0.0142152	0.0140625
Ma. humeralis	2	Ma. humeralis HAP 1	0.130916		0.00143783	0.00264471	0.00300885	0.00301361	0.00303425	0.00250809	0.00200835	0.00251063	0.00238858	0.00281669	0.00251095	0.00305461	0.00239207	0.00286532	0.00321991	0.00315835	0.0151735	0.015188	0.0154841	0.0148745	0.0150147	0.0148499	0.0151348	0.0152541	0.0153812	0.0149066	0.0152289	0.0144127	0.0146165	0.0144874	0.0159452	0.015969	0.0158735	0.0158159	0.0159234	0.0162015	0.0161337	0.0157901	0.0159191	0.0159027	0.0160489	0.0159234	0.0161607	0.016093	0.015994
	3	Ma. humeralis HAP 2	0.129091	0.00152207		0.0021969	0.00260245	0.0026174	0.00269974	0.00213029	0.00142535	0.00204309	0.00195841	0.00247056	0.00205932	0.00269295	0.00194896	0.00255459	0.00290827	0.0029086	0.0150572	0.0150787	0.0153621	0.0147585	0.0148923	0.0147151	0.0150157	0.015135	0.0152623	0.0147867	0.0151149	0.0142731	0.0145426	0.0144123	0.0158388	0.0158323	0.0157214	0.0156759	0.01578	0.0160757	0.0159816	0.0156447	0.015777	0.0157506	0.0159104	0.01578	0.0160202	0.0159514	0.0158538
	4	Ma. humeralis HAP 3	0.132747	0.00458018	0.00304879		0.00143475	0.00141103	0.00144786	0.00209215	0.00152651	0.00217365	0.00199724	0.00247573	0.00203272	0.00261513	0.00209707	0.00266541	0.00309702	0.00306396	0.0153678	0.0153857	0.0156708	0.0150908	0.0151762	0.0149806	0.015294	0.0154308	0.015526	0.0150627	0.0154217	0.0145456	0.0145265	0.0143818	0.0158544	0.0160602	0.0159486	0.0159243	0.016026	0.0163288	0.0162327	0.0158921	0.0160116	0.0160106	0.0161605	0.016026	0.0162652	0.0161954	0.0160896
	5	Ma. humeralis HAP 4	0.134585	0.00611628	0.00458018	0.00152207		0.00202293	0.0019575	0.00248332	0.00210834	0.00263919	0.00249885	0.00288435	0.00250793	0.00294804	0.00259567	0.00304162	0.00345178	0.00335351	0.0155455	0.0155394	0.0158248	0.0152748	0.0153473	0.0151454	0.0154633	0.0155845	0.0156458	0.0151993	0.0155434	0.0145456	0.0146998	0.0145604	0.0160537	0.01624	0.0161303	0.0160886	0.0162044	0.0165235	0.0164009	0.0160752	0.0161824	0.0161908	0.01635	0.0162044	0.0164504	0.0163897	0.0162429
	6	Ma. humeralis HAP 5	0.130916	0.00611628	0.00458018	0.00152207	0.00304879		0.00208447	0.00253708	0.00203272	0.00254488	0.00239276	0.00217758	0.00152651	0.00214784	0.00252189	0.00302934	0.00341293	0.00336411	0.0153678	0.0153857	0.0156708	0.0150908	0.0151762	0.0149806	0.015294	0.0154308	0.015526	0.0150627	0.0154217	0.0145456	0.0145265	0.0143818	0.0158544	0.0160602	0.0159486	0.0159243	0.016026	0.0163288	0.0162327	0.0158921	0.0160116	0.0160106	0.0161605	0.016026	0.0162652	0.0161954	0.0160896
	7	Ma. humeralis HAP 6	0.132747	0.00611628	0.00458018	0.00152207	0.00304879	0.00304879		0.00152651	0.00209215	0.00258665	0.00242974	0.00299245	0.00253708	0.00307827	0.00252137	0.00220466	0.00278677	0.00271708	0.0153678	0.0153857	0.0156708	0.0150908	0.0151762	0.0149806	0.015294	0.0154308	0.015526	0.0150627	0.0154217	0.0145456	0.0145265	0.0143818	0.0158544	0.0160602	0.0159486	0.0159243	0.016026	0.0163288	0.0162327	0.0158921	0.0160116	0.0160106	0.0161605	0.016026	0.0162652	0.0161954	0.0160896
	8	Ma. humeralis HAP 7	0.130916	0.00458018	0.00304879	0.00304879	0.00458018	0.00458018	0.00152207		0.00144786	0.00204961	0.00194187	0.00255607	0.00208447	0.00270788	0.00197272	0.00138682	0.00208585	0.00198372	0.0151288	0.0151495	0.015438	0.0148233	0.0149545	0.0147786	0.0150829	0.0152191	0.0153405	0.0148531	0.0152376	0.0144049	0.0146792	0.0145497	0.0160115	0.0160602	0.0159486	0.0159243	0.016026	0.0163288	0.0162327	0.0158921	0.0160116	0.0160106	0.0161605	0.016026	0.0162652	0.0161954	0.0160896
	9	Ma. humeralis HAP 8	0.130916	0.00304879	0.00152207	0.00152207	0.00304879	0.00304879	0.00304879	0.00152207		0.00147752	0.00134311	0.00191384	0.00141103	0.00215619	0.00137148	0.00205255	0.00249515	0.00244615	0.0151288	0.0151495	0.015438	0.0148233	0.0149545	0.0147786	0.0150829	0.0152191	0.0153405	0.0148531	0.0152376	0.0144049	0.0146792	0.0145497	0.0160115	0.0160602	0.0159486	0.0159243	0.016026	0.0163288	0.0162327	0.0158921	0.0160116	0.0160106	0.0161605	0.016026	0.0162652	0.0161954	0.0160896
	10	Ma. humeralis HAP 9	0.132747	0.00458018	0.00304879	0.00304879	0.00458018	0.00458018	0.00458018	0.00304879	0.00152207		0.00194593	0.00245773	0.0020308	0.00265665	0.00208319	0.00253533	0.00292834	0.00288611	0.0152866	0.0153246	0.0156032	0.014975	0.0151272	0.014923	0.015239	0.0153882	0.0155361	0.015029	0.0154361	0.0144832	0.0146792	0.0145497	0.0160115	0.0160602	0.0159486	0.0159243	0.016026	0.0163288	0.0162327	0.0158921	0.0160116	0.0160106	0.0161605	0.016026	0.0162652	0.0161954	0.0160896
	11	Ma. humeralis HAP 10	0.129118	0.00457494	0.00304588	0.00304588	0.00457494	0.00457494	0.00457494	0.00304588	0.00152149	0.00304588		0.00226708	0.00193156	0.00245129	0.00186549	0.00245993	0.00281706	0.00280492	0.0153235	0.015333	0.0156303	0.0150171	0.0151456	0.0149689	0.015272	0.0153888	0.0154962	0.0150448	0.0154191	0.0143998	0.014676	0.0145471	0.016004	0.0160592	0.0159475	0.0159242	0.0160251	0.0163253	0.0162306	0.0158917	0.0160091	0.0160092	0.016158	0.0160251	0.0162635	0.016194	0.0160883
	12	Ma. humeralis HAP 11	0.130916	0.00611628	0.00458018	0.00458018	0.00611628	0.00304879	0.00611628	0.00458018	0.00304879	0.00458018	0.00457494		0.00144391	0.00205732	0.00240141	0.00296247	0.00332752	0.00329663	0.015426	0.0154501	0.0157361	0.0151339	0.0152674	0.0150891	0.0153826	0.0155145	0.0156416	0.0151658	0.0155356	0.0146414	0.0146792	0.0145497	0.0160115	0.0159511	0.0158276	0.015816	0.0159069	0.0162041	0.0161047	0.0157769	0.0158662	0.01614	0.0162985	0.0159069	0.0161589	0.0160767	0.0159763
	13	Ma. humeralis HAP 12	0.129091	0.00458018	0.00304879	0.00304879	0.00458018	0.00152207	0.00458018	0.00304879	0.00152207	0.00304879	0.00304588	0.00152207		0.00149404	0.00200764	0.00254383	0.00290995	0.00284529	0.0151288	0.0151495	0.015438	0.0148233	0.0149545	0.0147786	0.0150829	0.0152191	0.0153405	0.0148531	0.0152376	0.0144049	0.0146792	0.0145497	0.0160115	0.0160602	0.0159486	0.0159243	0.016026	0.0163288	0.0162327	0.0158921	0.0160116	0.0160106	0.0161605	0.016026	0.0162652	0.0161954	0.0160896
	14	Ma. humeralis HAP 13	0.127273	0.00611628	0.00458018	0.00458018	0.00611628	0.00304879	0.00611628	0.00458018	0.00304879	0.00458018	0.00457494	0.00304879	0.00152207		0.00258719	0.00309674	0.00340879	0.00338692	0.015265	0.0153006	0.0155763	0.0149527	0.0150815	0.0149168	0.0152191	0.0150829	0.0154781	0.0149939	0.0151098	0.0143075	0.0150023	0.0148615	0.0157024	0.0158055	0.0157058	0.0156621	0.0157781	0.0160829	0.0159792	0.0156554	0.0157808	0.0157623	0.015905	0.0157781	0.016009	0.0159554	0.0158266
	15	Ma. humeralis HAP 14	0.129091	0.00458018	0.00304879	0.00304879	0.00458018	0.00458018	0.00458018	0.00304879	0.00152207	0.00304879	0.00304588	0.00458018	0.00304879	0.00458018		0.00244323	0.00285828	0.0027971	0.0150173	0.0150345	0.015322	0.014719	0.0148323	0.0146485	0.0149672	0.0151032	0.015214	0.0149781	0.0153636	0.0144921	0.0147837	0.0146423	0.0161035	0.0160155	0.0159257	0.0158683	0.015968	0.0162715	0.0161829	0.0158457	0.0159595	0.015962	0.0161238	0.015968	0.0161927	0.0161441	0.0160367
	16	Ma. humeralis HAP 15	0.129091	0.00611628	0.00458018	0.00458018	0.00611628	0.00611628	0.00304879	0.00152207	0.00304879	0.00458018	0.00457494	0.00611628	0.00458018	0.00611628	0.00458018		0.00147603	0.00145871	0.0150054	0.0150398	0.0153358	0.0146948	0.0148177	0.0146561	0.0149627	0.0150923	0.0152136	0.0147298	0.0151425	0.0142963	0.0145755	0.0144584	0.0158473	0.0159918	0.0158707	0.0158455	0.0159515	0.0162545	0.0161659	0.0158305	0.0159392	0.0159433	0.016079	0.0159515	0.0161953	0.0161143	0.0160293
	17	Ma. humeralis HAP 16	0.130916	0.00765712	0.00611628	0.00611628	0.00765712	0.00765712	0.00458018	0.00304879	0.00458018	0.00611628	0.00610868	0.00765712	0.00611628	0.00765712	0.00611628	0.00152207		0.00200964	0.0150054	0.0150398	0.0153358	0.0146948	0.0148177	0.0146561	0.0149627	0.0150923	0.0152136	0.0147298	0.0151425	0.0144492	0.0146629	0.0145351	0.0159376	0.0161456	0.0160226	0.0160075	0.0161095	0.0164056	0.0163244	0.0159779	0.0161014	0.0160932	0.0162253	0.0161095	0.0163553	0.0162726	0.0161871
	18	Ma. humeralis HAP 17	0.129091	0.00765712	0.00611628	0.00611628	0.00765712	0.00765712	0.00458018	0.00304879	0.00458018	0.00611628	0.00610868	0.00765712	0.00611628	0.00765712	0.00611628	0.00152207	0.00304879		0.0150693	0.0150906	0.0153839	0.014749	0.0148684	0.0147279	0.015031	0.0151717	0.0152347	0.0147627	0.0152123	0.0143205	0.0146542	0.0145533	0.0159094	0.0159918	0.0158707	0.0158455	0.0159515	0.0162545	0.0161659	0.0158305	0.0159392	0.0159433	0.016079	0.0159515	0.0161953	0.0161143	0.0160293
Ma. flaveola G I	19	Ma. flaveola HAP 1	0.168251	0.136679	0.134817	0.138548	0.140425	0.138548	0.138548	0.136679	0.136679	0.138548	0.138486	0.138548	0.136679	0.138548	0.134817	0.134817	0.134817	0.136679		0.00141769	0.00198908	0.00266923	0.00263331	0.00280859	0.00244552	0.00294906	0.00343314	0.00338499	0.00410859	0.0129564	0.0171231	0.0170191	0.0180815	0.0181226	0.0185037	0.018346	0.0185103	0.0185346	0.0185103	0.0184554	0.0185515	0.018541	0.0188016	0.0185103	0.0183323	0.0185295	0.018514
	20	Ma. flaveola HAP 2	0.166313	0.134817	0.132962	0.136679	0.138548	0.136679	0.136679	0.134817	0.134817	0.136679	0.13662	0.136679	0.134817	0.136679	0.132962	0.132962	0.132962	0.134817	0.00152207		0.00145116	0.00304391	0.00301775	0.00320508	0.00286553	0.00325727	0.00379381	0.00292371	0.00386143	0.0128608	0.0170708	0.016958	0.0180835	0.0180606	0.0184174	0.0183031	0.0184516	0.0185	0.0184516	0.0183866	0.0184841	0.0184811	0.0187384	0.0184516	0.0182668	0.0184754	0.0184705
	21	Ma. flaveola HAP 3	0.168251	0.136679	0.134817	0.138548	0.140425	0.138548	0.138548	0.136679	0.136679	0.138548	0.138486	0.138548	0.136679	0.138548	0.134817	0.134817	0.134817	0.136679	0.00304879	0.00152207		0.00329581	0.00329636	0.00341191	0.0031553	0.00348023	0.00397093	0.00323239	0.00410291	0.0129756	0.0172693	0.0171433	0.0182439	0.0183018	0.0186514	0.0185313	0.0186812	0.0187438	0.0186812	0.018602	0.0187079	0.0187036	0.0189593	0.0186812	0.0185063	0.0186969	0.0186892
	22	Ma. flaveola HAP 4	0.166313	0.134817	0.132962	0.136679	0.138548	0.136679	0.136679	0.134817	0.134817	0.136679	0.13662	0.136679	0.134817	0.136679	0.132962	0.132962	0.132962	0.134817	0.00458018	0.00611628	0.00765712		0.0029909	0.00392739	0.0036697	0.0040867	0.00437073	0.00378912	0.00502865	0.0129046	0.0168781	0.0168075	0.0180622	0.0179407	0.0183526	0.0181693	0.0183511	0.0183769	0.0183511	0.0183289	0.0183772	0.0184061	0.0186503	0.0183511	0.0181294	0.0183603	0.0183458
	23	Ma. flaveola HAP 5	0.16246	0.132962	0.131113	0.134817	0.136679	0.134817	0.134817	0.132962	0.132962	0.134817	0.134761	0.134817	0.132962	0.134817	0.131113	0.131113	0.131113	0.132962	0.00458018	0.00611628	0.00765712	0.00611628		0.00267775	0.00213961	0.00267254	0.00374347	0.00290715	0.00385181	0.0125859	0.0168146	0.0167137	0.0176421	0.0178725	0.0182372	0.0180665	0.0182414	0.0184391	0.0182414	0.0181906	0.0182489	0.0182811	0.0185202	0.0182414	0.0180474	0.0182445	0.0182186
	24	Ma. flaveola HAP 6	0.166313	0.132962	0.131113	0.134817	0.136679	0.134817	0.134817	0.132962	0.132962	0.134817	0.134761	0.134817	0.132962	0.134817	0.131113	0.131113	0.131113	0.132962	0.00611628	0.00765712	0.00920271	0.0107531	0.00458018		0.00153077	0.00213064	0.00408437	0.00387854	0.00423854	0.0125066	0.0166865	0.0165916	0.0176832	0.018025	0.0183869	0.0182201	0.0183873	0.0186073	0.0183873	0.0183204	0.0183962	0.0184215	0.0186604	0.0183873	0.0182035	0.0184029	0.0183681
	25	Ma. flaveola HAP 7	0.166313	0.134817	0.132962	0.136679	0.138548	0.136679	0.136679	0.134817	0.134817	0.136679	0.13662	0.136679	0.134817	0.136679	0.132962	0.132962	0.132962	0.134817	0.00458018	0.00611628	0.00765712	0.00920271	0.00304879	0.00152207		0.00149404	0.00371617	0.00358417	0.00388789	0.0128149	0.0170467	0.0169467	0.0179613	0.018025	0.0183869	0.0182201	0.0183873	0.0186073	0.0183873	0.0183204	0.0183962	0.0184215	0.0186604	0.0183873	0.0182035	0.0184029	0.0183681
	26	Ma. flaveola HAP 8	0.164383	0.136679	0.134817	0.138548	0.140425	0.138548	0.138548	0.136679	0.136679	0.138548	0.138486	0.138548	0.136679	0.134817	0.134817	0.134817	0.134817	0.136679	0.00611628	0.00765712	0.00920271	0.0107531	0.00458018	0.00304879	0.00152207		0.00411204	0.00392905	0.00362287	0.0126618	0.0171234	0.0170125	0.0178725	0.0179436	0.0182997	0.0181151	0.0182957	0.0185165	0.0182957	0.018239	0.0183169	0.0183288	0.0185592	0.0182957	0.0181214	0.0183189	0.0182625
	27	Ma. flaveola HAP 9	0.168251	0.140425	0.138548	0.142308	0.144198	0.142308	0.142308	0.140425	0.140425	0.142308	0.142238	0.142308	0.140425	0.142308	0.138548	0.138548	0.138548	0.140425	0.00920271	0.0107531	0.0123083	0.0138684	0.0107531	0.0123083	0.0107531	0.0123083		0.00440736	0.00453245	0.0132575	0.0172116	0.0170565	0.0181745	0.0181044	0.0184532	0.0183482	0.018511	0.0186882	0.018511	0.0184506	0.0185414	0.0185363	0.0187417	0.018511	0.0183265	0.018526	0.0185128
	28	Ma. flaveola HAP 10	0.16251	0.129226	0.127395	0.131064	0.132909	0.131064	0.131064	0.129226	0.129226	0.131064	0.13102	0.131064	0.129226	0.131064	0.131064	0.127395	0.127395	0.129226	0.00764714	0.00610868	0.00764714	0.00919035	0.00610868	0.0107383	0.00919035	0.0107383	0.0138488		0.00415222	0.0125821	0.0167018	0.0165911	0.0175874	0.0179429	0.0182936	0.0182119	0.0183537	0.0185426	0.0183537	0.0182695	0.0183589	0.0183696	0.0185929	0.0183537	0.0181518	0.018365	0.0183744
	29	Ma. flaveola HAP 11	0.16246	0.134817	0.132962	0.136679	0.138548	0.136679	0.136679	0.134817	0.134817	0.136679	0.13662	0.136679	0.134817	0.132962	0.136679	0.132962	0.132962	0.134817	0.0123083	0.0107531	0.0123083	0.0170032	0.0107531	0.0123083	0.0107531	0.00920271	0.0154333	0.0107383		0.0123817	0.01703	0.0168834	0.017835	0.0181045	0.0184109	0.0183141	0.018484	0.018661	0.018484	0.0183861	0.0185109	0.0184751	0.0186919	0.018484	0.0183069	0.0184934	0.0184692
Ma. flaveola G II	30	Ma. flaveola HAP 12	0.147306	0.129091	0.127273	0.130916	0.130916	0.130916	0.130916	0.129091	0.129091	0.130916	0.129069	0.130916	0.129091	0.127273	0.130916	0.127273	0.129091	0.129091	0.100401	0.0985897	0.100401	0.0985897	0.094986	0.0967846	0.0985897	0.0967846	0.100401	0.0948866	0.0931939		0.0145664	0.0144146	0.0153241	0.0170144	0.0170144	0.0167919	0.0170144	0.0172897	0.0170144	0.0169646	0.0170338	0.0168584	0.0167299	0.0170144	0.0170144	0.0171451	0.0166783
Ma. pseudotitillans G I	31	Ma. pseudotitillans HAP 1	0.136286	0.125461	0.123656	0.123656	0.125461	0.123656	0.123656	0.125461	0.125461	0.125461	0.125446	0.125461	0.125461	0.127273	0.127273	0.123656	0.125461	0.125461	0.161057	0.159119	0.161057	0.159119	0.155265	0.157188	0.159119	0.161057	0.159119	0.151509	0.157188	0.116526		0.00149258	0.00684204	0.0146615	0.0150419	0.0146935	0.01484	0.0151737	0.0149346	0.0149465	0.0150089	0.0149254	0.0147627	0.01484	0.0146615	0.01484	0.014832
	32	Ma. pseudotitillans HAP 2	0.138115	0.123656	0.121858	0.121858	0.123656	0.121858	0.121858	0.123656	0.123656	0.123656	0.123644	0.123656	0.123656	0.125461	0.125461	0.121858	0.123656	0.123656	0.159119	0.157188	0.159119	0.157188	0.153349	0.155265	0.157188	0.159119	0.157188	0.149605	0.155265	0.114744	0.00152207		0.00698024	0.014759	0.0151541	0.014798	0.0149465	0.0152565	0.0150419	0.01484	0.0150974	0.0150307	0.0148762	0.0149465	0.014759	0.0149465	0.0149358
Ma. pseudotitillans G II	33	Ma. pseudotitillans HAP 3	0.136286	0.138244	0.136395	0.136395	0.138244	0.136395	0.136395	0.138244	0.138244	0.138244	0.13821	0.138244	0.138244	0.136395	0.140099	0.136395	0.138244	0.138244	0.164866	0.162917	0.164866	0.164866	0.159041	0.160975	0.162917	0.160975	0.162917	0.155265	0.157114	0.125506	0.0313109	0.032929		0.0148688	0.0149682	0.0148324	0.0147355	0.0148723	0.0147883	0.0148451	0.0149163	0.0148473	0.0146697	0.0147355	0.0148688	0.0147355	0.0149782
Ma. amazonensis	34	Ma. amazonensis HAP 1	0.123644	0.151012	0.149154	0.151012	0.152878	0.151012	0.151012	0.151012	0.151012	0.151012	0.15101	0.149154	0.151012	0.149154	0.149154	0.149154	0.151012	0.149154	0.183716	0.181732	0.183716	0.181732	0.177787	0.179756	0.179756	0.177787	0.183716	0.177846	0.179756	0.162288	0.123673	0.125481	0.127273		0.00206454	0.00250436	0.00202289	0.00285159	0.00259544	0.0026279	0.00293115	0.00288342	0.00329154	0.0025889	0.00205224	0.00341481	0.00340027
	35	Ma. amazonensis HAP 2	0.123644	0.151012	0.149154	0.151012	0.152878	0.151012	0.151012	0.151012	0.151012	0.151012	0.15101	0.149154	0.151012	0.149154	0.149154	0.149154	0.151012	0.149154	0.187708	0.185708	0.187708	0.185708	0.181732	0.183716	0.183716	0.181732	0.187708	0.181799	0.183716	0.162288	0.127296	0.129118	0.127273	0.00304879		0.00246739	0.00201343	0.00292	0.00256103	0.00260467	0.00289544	0.0029027	0.0032673	0.00252031	0.00298879	0.00330428	0.00336321
	36	Ma. amazonensis HAP 3	0.121849	0.149154	0.147302	0.149154	0.151012	0.149154	0.149154	0.149154	0.149154	0.149154	0.149154	0.147302	0.149154	0.147302	0.147302	0.147302	0.149154	0.147302	0.185708	0.183716	0.185708	0.183716	0.179756	0.181732	0.181732	0.179756	0.185708	0.179819	0.181732	0.160391	0.123673	0.125481	0.127273	0.00458018	0.00458018		0.00147513	0.00252448	0.00208713	0.00210817	0.00245034	0.00258102	0.00290866	0.00219798	0.00277735	0.00305875	0.00225752
	37	Ma. amazonensis HAP 4	0.123644	0.151012	0.149154	0.151012	0.152878	0.151012	0.151012	0.151012	0.151012	0.151012	0.15101	0.149154	0.151012	0.149154	0.149154	0.149154	0.151012	0.149154	0.187708	0.185708	0.187708	0.185708	0.181732	0.183716	0.183716	0.181732	0.187708	0.181799	0.183716	0.162288	0.125481	0.127296	0.125461	0.00304879	0.00304879	0.00152207		0.00200961	0.00147454	0.00149258	0.00199822	0.00207039	0.0025283	0.00155738	0.00225137	0.00266534	0.00276004
	38	Ma. amazonensis HAP 5	0.127254	0.154751	0.152878	0.154751	0.15663	0.154751	0.154751	0.154751	0.154751	0.154751	0.154741	0.152878	0.154751	0.152878	0.152878	0.152878	0.154751	0.152878	0.187708	0.185708	0.187708	0.185708	0.185708	0.187708	0.187708	0.185708	0.191733	0.185783	0.187708	0.166105	0.129118	0.130946	0.125461	0.00611628	0.00611628	0.00458018	0.00304879		0.00243664	0.00241103	0.00286577	0.00289273	0.00330418	0.00255638	0.00299781	0.00336581	0.00346715
	39	Ma. amazonensis HAP 6	0.125446	0.152878	0.151012	0.152878	0.154751	0.152878	0.152878	0.152878	0.152878	0.152878	0.152872	0.151012	0.152878	0.151012	0.151012	0.151012	0.152878	0.151012	0.187708	0.185708	0.187708	0.185708	0.181732	0.183716	0.183716	0.181732	0.187708	0.181799	0.183716	0.162288	0.127296	0.129118	0.127273	0.00458018	0.00458018	0.00304879	0.00152207	0.00458018		0.00211189	0.00248258	0.00262265	0.00302401	0.00216452	0.00274824	0.00301686	0.00311844
	40	Ma. amazonensis HAP 7	0.125446	0.149154	0.147302	0.149154	0.151012	0.149154	0.149154	0.149154	0.149154	0.149154	0.149154	0.147302	0.149154	0.147302	0.147302	0.147302	0.149154	0.147302	0.185708	0.183716	0.185708	0.183716	0.179756	0.181732	0.181732	0.179756	0.185708	0.179819	0.181732	0.160391	0.127296	0.125481	0.127273	0.00458018	0.00458018	0.00304879	0.00152207	0.00458018	0.00304879		0.00242233	0.0025732	0.00293143	0.0021775	0.00275672	0.00300679	0.00316075
	41	Ma. amazonensis HAP 8	0.127241	0.15102	0.149158	0.15102	0.152889	0.15102	0.15102	0.15102	0.15102	0.15102	0.151012	0.149158	0.15102	0.149158	0.149158	0.149158	0.15102	0.149158	0.189799	0.187787	0.189799	0.187787	0.183787	0.185783	0.185783	0.183787	0.189799	0.183863	0.185783	0.166079	0.129091	0.130916	0.129069	0.00610868	0.00610868	0.00457494	0.00304588	0.00610868	0.00457494	0.00457494		0.00299714	0.00336198	0.00252685	0.00304762	0.0032408	0.00336036
	42	Ma. amazonensis HAP 9	0.123644	0.151012	0.149154	0.151012	0.152878	0.151012	0.151012	0.151012	0.151012	0.151012	0.15101	0.152878	0.151012	0.149154	0.149154	0.149154	0.151012	0.149154	0.187708	0.185708	0.187708	0.185708	0.181732	0.183716	0.183716	0.181732	0.187708	0.181799	0.183716	0.162288	0.127296	0.129118	0.127273	0.00611628	0.00611628	0.00458018	0.00304879	0.00611628	0.00458018	0.00458018	0.00610868		0.00148239	0.00263567	0.00307403	0.00348602	0.00352978
	43	Ma. amazonensis HAP 1	0.121849	0.152878	0.151012	0.152878	0.154751	0.152878	0.152878	0.152878	0.152878	0.152878	0.152872	0.154751	0.152878	0.151012	0.151012	0.151012	0.152878	0.151012	0.189716	0.187708	0.189716	0.187708	0.183716	0.185708	0.185708	0.183716	0.189716	0.183787	0.185708	0.160391	0.125481	0.127296	0.125461	0.00765712	0.00765712	0.00611628	0.00458018	0.00765712	0.00611628	0.00611628	0.00764714	0.00152207		0.00301053	0.00343792	0.00373965	0.00380061
	44	Ma. amazonensis HAP 11	0.123644	0.151012	0.149154	0.151012	0.152878	0.151012	0.151012	0.151012	0.151012	0.151012	0.15101	0.149154	0.151012	0.149154	0.149154	0.149154	0.151012	0.149154	0.187708	0.185708	0.187708	0.185708	0.181732	0.183716	0.183716	0.181732	0.187708	0.181799	0.183716	0.162288	0.125481	0.127296	0.125461	0.00458018	0.00458018	0.00304879	0.00152207	0.00458018	0.00304879	0.00304879	0.00457494	0.00458018	0.00611628		0.00146614	0.00213995	0.00208505
	45	Ma. amazonensis HAP 12	0.125446	0.152878	0.151012	0.152878	0.154751	0.152878	0.152878	0.152878	0.152878	0.152878	0.152872	0.151012	0.152878	0.151012	0.151012	0.151012	0.152878	0.151012	0.185708	0.183716	0.185708	0.183716	0.179756	0.181732	0.181732	0.179756	0.185708	0.179819	0.181732	0.162288	0.123673	0.125481	0.127273	0.00304879	0.00611628	0.00458018	0.00304879	0.00611628	0.00458018	0.00458018	0.00610868	0.00611628	0.00765712	0.00152207		0.00263777	0.00256917
	46	Ma. amazonensis HAP 13	0.127254	0.152878	0.151012	0.152878	0.154751	0.152878	0.152878	0.152878	0.152878	0.152878	0.152872	0.151012	0.152878	0.151012	0.151012	0.151012	0.152878	0.151012	0.189716	0.187708	0.189716	0.187708	0.183716	0.185708	0.185708	0.183716	0.189716	0.183787	0.185708	0.164193	0.125481	0.127296	0.125461	0.00765712	0.00765712	0.00611628	0.00458018	0.00765712	0.00611628	0.00611628	0.00764714	0.00765712	0.00920271	0.00304879	0.00458018		0.0029421
	47	Ma. amazonensis HAP 14	0.123644	0.151012	0.149154	0.151012	0.152878	0.151012	0.151012	0.151012	0.151012	0.151012	0.15101	0.149154	0.151012	0.149154	0.149154	0.149154	0.151012	0.149154	0.187708	0.185708	0.187708	0.185708	0.181732	0.183716	0.183716	0.181732	0.187708	0.181799	0.183716	0.158501	0.125481	0.127296	0.129091	0.00765712	0.00765712	0.00304879	0.00458018	0.00765712	0.00611628	0.00611628	0.00764714	0.00765712	0.00920271	0.00304879	0.00458018	0.00611628
	48	Ma. amazonensis HAP 15	0.123656	0.152889	0.15102	0.152889	0.154765	0.152889	0.152889	0.152889	0.152889	0.152889	0.152878	0.15102	0.152889	0.15102	0.15102	0.15102	0.152889	0.15102	0.189799	0.187787	0.189799	0.187787	0.183787	0.185783	0.185783	0.183787	0.189799	0.183863	0.185783	0.158517	0.127324	0.129149	0.127296	0.00610868	0.00610868	0.00457494	0.00304588	0.00610868	0.00457494	0.00457494	0.00610458	0.00610868	0.00764714	0.00457494	0.00610868	0.00764714	0.00457494
	49	Ma. amazonensis HAP 16	0.123637	0.152872	0.15101	0.152872	0.154741	0.152872	0.152872	0.152872	0.152872	0.152872	0.152871	0.15101	0.152872	0.15101	0.15101	0.15101	0.152872	0.15101	0.185783	0.183787	0.185783	0.183787	0.179819	0.181799	0.181799	0.179819	0.185783	0.179887	0.181799	0.160411	0.125461	0.127273	0.127254	0.00764714	0.00764714	0.00304588	0.00457494	0.00764714	0.00610868	0.00610868	0.00764068	0.00764714	0.00919035	0.00610868	0.00764714	0.00919035	0.00610868
	50	Ma. amazonensis HAP 17	0.121849	0.149154	0.147302	0.149154	0.151012	0.149154	0.149154	0.149154	0.149154	0.149154	0.149154	0.147302	0.149154	0.147302	0.147302	0.147302	0.149154	0.147302	0.185708	0.183716	0.185708	0.183716	0.179756	0.181732	0.181732	0.179756	0.185708	0.179819	0.181732	0.162288	0.125481	0.127296	0.125461	0.00304879	0.00304879	0.00458018	0.00304879	0.00611628	0.00458018	0.00458018	0.00610868	0.00611628	0.00765712	0.00458018	0.00611628	0.00765712	0.00765712
Ma. iguassuensis	51	Ma. iguassuensis HAP 1	0.105967	0.123673	0.121871	0.125481	0.127296	0.125481	0.125481	0.123673	0.123673	0.125481	0.123656	0.125481	0.123673	0.125481	0.121871	0.121871	0.123673	0.121871	0.164559	0.162625	0.164559	0.162625	0.158779	0.162625	0.162625	0.164559	0.162625	0.158837	0.164559	0.151033	0.134527	0.132695	0.140029	0.109568	0.109568	0.107789	0.109568	0.113146	0.111354	0.107789	0.109605	0.109568	0.111354	0.107789	0.109568	0.111354	0.107789
	52	Ma. iguassuensis HAP 2	0.107734	0.125481	0.123673	0.127296	0.129118	0.127296	0.127296	0.125481	0.125481	0.127296	0.125461	0.127296	0.125481	0.127296	0.123673	0.123673	0.125481	0.123673	0.166501	0.164559	0.166501	0.164559	0.160698	0.164559	0.164559	0.166501	0.160698	0.16076	0.162625	0.152906	0.136365	0.134527	0.141885	0.111354	0.111354	0.109568	0.111354	0.114944	0.113146	0.109568	0.111394	0.111354	0.113146	0.109568	0.111354	0.113146	0.109568
	53	Ma. iguassuensis HAP 3	0.105967	0.121871	0.120076	0.123673	0.125481	0.123673	0.123673	0.121871	0.121871	0.123673	0.121858	0.123673	0.121871	0.123673	0.120076	0.120076	0.121871	0.120076	0.162625	0.160698	0.162625	0.160698	0.156867	0.160698	0.160698	0.162625	0.160698	0.158837	0.162625	0.149167	0.136365	0.134527	0.141885	0.109568	0.109568	0.107789	0.109568	0.113146	0.111354	0.107789	0.109605	0.109568	0.111354	0.107789	0.109568	0.111354	0.107789
	54	Ma. iguassuensis HAP 4	0.104206	0.121871	0.120076	0.123673	0.125481	0.123673	0.123673	0.121871	0.121871	0.123673	0.121858	0.123673	0.121871	0.123673	0.120076	0.120076	0.121871	0.120076	0.162625	0.160698	0.162625	0.160698	0.156867	0.160698	0.160698	0.162625	0.156867	0.156921	0.158779	0.151033	0.134527	0.132695	0.140029	0.107789	0.107789	0.106016	0.107789	0.111354	0.109568	0.106016	0.107823	0.107789	0.109568	0.106016	0.107789	0.109568	0.106016
Ma. indubitans G II	55	Ma. indubitans HAP 1	0.114734	0.162341	0.160437	0.160437	0.162341	0.160437	0.160437	0.162341	0.162341	0.164253	0.162312	0.162341	0.162341	0.164253	0.160437	0.164253	0.166173	0.162341	0.189501	0.187505	0.189501	0.187505	0.183536	0.185517	0.185517	0.187505	0.187505	0.183591	0.189501	0.162249	0.141773	0.143612	0.149158	0.132747	0.132747	0.13643	0.134585	0.138282	0.13643	0.13643	0.138244	0.13643	0.134585	0.134585	0.134585	0.13643	0.138282
	56	Ma. indubitans HAP 2	0.11296	0.160437	0.158539	0.158539	0.160437	0.158539	0.158539	0.160437	0.160437	0.162341	0.160411	0.160437	0.160437	0.162341	0.158539	0.162341	0.164253	0.160437	0.187505	0.185517	0.187505	0.185517	0.181564	0.183536	0.183536	0.185517	0.185517	0.181615	0.187505	0.160362	0.139942	0.141773	0.147303	0.130916	0.130916	0.134585	0.132747	0.13643	0.134585	0.134585	0.136395	0.134585	0.132747	0.132747	0.132747	0.134585	0.13643
	57	Ma. indubitans HAP 3	0.114734	0.162341	0.160437	0.160437	0.162341	0.160437	0.160437	0.162341	0.162341	0.164253	0.162312	0.162341	0.162341	0.164253	0.160437	0.164253	0.166173	0.162341	0.189501	0.187505	0.189501	0.187505	0.183536	0.185517	0.185517	0.187505	0.187505	0.183591	0.189501	0.162249	0.141773	0.143612	0.149158	0.132747	0.132747	0.13643	0.134585	0.138282	0.13643	0.13643	0.138244	0.13643	0.134585	0.134585	0.134585	0.13643	0.138282
Ma. indubitans G I	58	Ma. indubitans HAP 4	0.136471	0.164221	0.162312	0.162312	0.162312	0.162312	0.162312	0.164221	0.164221	0.166136	0.164193	0.164221	0.164221	0.166136	0.166136	0.166136	0.168059	0.164221	0.197488	0.195464	0.197488	0.195464	0.19144	0.193448	0.193448	0.195464	0.197488	0.187505	0.193448	0.164154	0.15102	0.149158	0.15663	0.151266	0.151266	0.155068	0.153163	0.15698	0.155068	0.151266	0.156921	0.155068	0.153163	0.153163	0.153163	0.151266	0.153163
Ma. indubitans G III	59	Ma. indubitans HAP 5	0.0619458	0.149425	0.147538	0.151319	0.15322	0.151319	0.151319	0.149425	0.149425	0.151319	0.149375	0.151319	0.149425	0.147538	0.147538	0.147538	0.149425	0.145659	0.168695	0.166735	0.168695	0.170664	0.166735	0.166735	0.166735	0.164782	0.168695	0.166823	0.162836	0.143616	0.156701	0.158598	0.156672	0.136395	0.136395	0.134554	0.136395	0.140099	0.138244	0.138244	0.13643	0.136395	0.138244	0.136395	0.138244	0.138244	0.132719
	60	Ma. indubitans HAP 6	0.0636264	0.151319	0.149425	0.15322	0.155129	0.15322	0.15322	0.151319	0.151319	0.15322	0.151266	0.15322	0.151319	0.149425	0.149425	0.149425	0.151319	0.147538	0.170664	0.168695	0.170664	0.17264	0.168695	0.168695	0.168695	0.166735	0.170664	0.168788	0.164782	0.145464	0.158598	0.160503	0.158566	0.138244	0.138244	0.136395	0.138244	0.141961	0.140099	0.140099	0.138282	0.138244	0.140099	0.138244	0.140099	0.140099	0.134554
	61	Ma. indubitans HAP 7	0.0636264	0.151319	0.149425	0.15322	0.155129	0.15322	0.15322	0.151319	0.151319	0.15322	0.151266	0.15322	0.151319	0.149425	0.149425	0.149425	0.151319	0.147538	0.170664	0.168695	0.170664	0.17264	0.168695	0.168695	0.168695	0.166735	0.170664	0.168788	0.164782	0.143616	0.156701	0.158598	0.156672	0.138244	0.138244	0.132719	0.134554	0.138244	0.136395	0.136395	0.134585	0.134554	0.136395	0.134554	0.136395	0.136395	0.130891
	62	Ma. indubitans HAP 8	0.0636264	0.151319	0.149425	0.15322	0.155129	0.15322	0.15322	0.151319	0.151319	0.15322	0.151266	0.15322	0.151319	0.149425	0.149425	0.149425	0.151319	0.147538	0.170664	0.168695	0.170664	0.17264	0.168695	0.168695	0.168695	0.166735	0.170664	0.168788	0.164782	0.145464	0.158598	0.160503	0.154785	0.138244	0.138244	0.136395	0.138244	0.138244	0.140099	0.140099	0.138282	0.138244	0.140099	0.138244	0.140099	0.140099	0.134554
	63	Ma. indubitans HAP 9	0.0636264	0.151319	0.149425	0.149425	0.151319	0.149425	0.149425	0.147538	0.147538	0.149425	0.147492	0.149425	0.147538	0.145659	0.145659	0.145659	0.147538	0.143786	0.170664	0.168695	0.170664	0.17264	0.168695	0.168695	0.168695	0.166735	0.170664	0.168788	0.164782	0.145464	0.158598	0.160503	0.158566	0.138244	0.138244	0.136395	0.138244	0.141961	0.140099	0.140099	0.138282	0.138244	0.140099	0.138244	0.140099	0.140099	0.134554
	64	Ma. indubitans HAP 10	0.0635854	0.14759	0.145706	0.14948	0.151378	0.14948	0.14948	0.14759	0.14759	0.14948	0.147538	0.14948	0.14759	0.145706	0.145706	0.145706	0.14759	0.14383	0.166823	0.164866	0.166823	0.168788	0.164866	0.164866	0.164866	0.162917	0.166823	0.164955	0.160975	0.14178	0.154841	0.156735	0.15481	0.134585	0.134585	0.132747	0.134585	0.138282	0.13643	0.13643	0.134622	0.134585	0.13643	0.134585	0.13643	0.13643	0.130916
	65	Ma. indubitans HAP 11	0.0602707	0.147538	0.145659	0.149425	0.151319	0.149425	0.149425	0.147538	0.147538	0.149425	0.147492	0.149425	0.147538	0.145659	0.145659	0.145659	0.147538	0.143786	0.166735	0.164782	0.166735	0.168695	0.164782	0.164782	0.164782	0.162836	0.166735	0.164866	0.160898	0.141774	0.15481	0.156701	0.158566	0.134554	0.134554	0.132719	0.134554	0.138244	0.136395	0.136395	0.134585	0.134554	0.136395	0.134554	0.136395	0.136395	0.130891
	66	Ma. indubitans HAP 12	0.0619458	0.147538	0.145659	0.149425	0.151319	0.149425	0.149425	0.147538	0.147538	0.149425	0.147492	0.149425	0.147538	0.145659	0.145659	0.145659	0.147538	0.143786	0.170664	0.168695	0.170664	0.17264	0.168695	0.168695	0.168695	0.166735	0.170664	0.168788	0.164782	0.143616	0.156701	0.158598	0.156672	0.136395	0.136395	0.134554	0.136395	0.140099	0.138244	0.138244	0.13643	0.136395	0.138244	0.136395	0.138244	0.138244	0.132719
	67	Ma. indubitans HAP 13	0.0602707	0.147538	0.145659	0.149425	0.151319	0.149425	0.149425	0.147538	0.147538	0.149425	0.147492	0.149425	0.147538	0.145659	0.145659	0.145659	0.147538	0.143786	0.166735	0.164782	0.166735	0.168695	0.164782	0.164782	0.164782	0.162836	0.166735	0.164866	0.160898	0.145464	0.15481	0.156701	0.154785	0.136395	0.136395	0.134554	0.136395	0.140099	0.138244	0.138244	0.13643	0.136395	0.138244	0.136395	0.138244	0.138244	0.132719
	68	Ma. indubitans HAP 14	0.0636264	0.147538	0.145659	0.149425	0.151319	0.149425	0.149425	0.147538	0.147538	0.149425	0.147492	0.149425	0.147538	0.145659	0.145659	0.149425	0.151319	0.147538	0.170664	0.168695	0.170664	0.17264	0.168695	0.168695	0.168695	0.166735	0.170664	0.168788	0.164782	0.145464	0.158598	0.160503	0.158566	0.138244	0.138244	0.136395	0.138244	0.141961	0.140099	0.140099	0.138282	0.138244	0.140099	0.138244	0.140099	0.140099	0.134554
	69	Ma. indubitans HAP 15	0.0653128	0.149425	0.147538	0.151319	0.15322	0.151319	0.151319	0.149425	0.149425	0.151319	0.149375	0.151319	0.149425	0.147538	0.147538	0.147538	0.149425	0.145659	0.168695	0.166735	0.168695	0.170664	0.166735	0.166735	0.166735	0.164782	0.168695	0.166823	0.162836	0.141774	0.160503	0.158598	0.156672	0.140099	0.140099	0.138244	0.140099	0.14383	0.141961	0.138244	0.140141	0.140099	0.141961	0.140099	0.141961	0.141961	0.136395
	70	Ma. indubitans HAP 16	0.0602707	0.147538	0.145659	0.149425	0.151319	0.149425	0.149425	0.147538	0.147538	0.149425	0.147492	0.149425	0.147538	0.145659	0.145659	0.145659	0.147538	0.143786	0.166735	0.164782	0.166735	0.168695	0.164782	0.164782	0.164782	0.162836	0.166735	0.164866	0.160898	0.145464	0.15481	0.156701	0.154785	0.134554	0.134554	0.132719	0.134554	0.138244	0.136395	0.136395	0.134585	0.134554	0.136395	0.134554	0.136395	0.136395	0.134554
	71	Ma. indubitans HAP 17	0.0602707	0.147538	0.145659	0.149425	0.151319	0.149425	0.149425	0.147538	0.147538	0.149425	0.147492	0.149425	0.147538	0.145659	0.145659	0.145659	0.147538	0.143786	0.166735	0.164782	0.166735	0.168695	0.164782	0.164782	0.164782	0.162836	0.166735	0.164866	0.160898	0.141774	0.15481	0.156701	0.154785	0.138244	0.138244	0.136395	0.138244	0.141961	0.140099	0.140099	0.138282	0.138244	0.140099	0.138244	0.140099	0.140099	0.134554
	72	Ma. indubitans HAP 18	0.0602707	0.147538	0.145659	0.149425	0.151319	0.149425	0.149425	0.147538	0.147538	0.149425	0.147492	0.149425	0.147538	0.145659	0.145659	0.145659	0.147538	0.143786	0.170664	0.168695	0.170664	0.168695	0.164782	0.168695	0.168695	0.166735	0.170664	0.164866	0.164782	0.141774	0.15481	0.156701	0.154785	0.134554	0.134554	0.132719	0.134554	0.138244	0.136395	0.136395	0.134585	0.134554	0.136395	0.134554	0.136395	0.136395	0.130891
	73	Ma. indubitans HAP 19	0.0619458	0.147538	0.145659	0.149425	0.151319	0.149425	0.149425	0.147538	0.147538	0.149425	0.147492	0.149425	0.147538	0.145659	0.145659	0.145659	0.147538	0.143786	0.170664	0.168695	0.170664	0.168695	0.164782	0.168695	0.168695	0.166735	0.170664	0.164866	0.164782	0.141774	0.15481	0.156701	0.154785	0.136395	0.136395	0.134554	0.136395	0.140099	0.138244	0.138244	0.13643	0.136395	0.138244	0.136395	0.138244	0.138244	0.132719
Ma. dyari/indubitans	74	Ma. indubitans HAP 20	0.00304588	0.127296	0.125481	0.129118	0.130946	0.127296	0.129118	0.127296	0.127296	0.129118	0.125506	0.127296	0.125481	0.123673	0.125481	0.125481	0.127296	0.125481	0.168196	0.166261	0.168196	0.166261	0.162415	0.166261	0.166261	0.164335	0.168196	0.16246	0.162415	0.147315	0.136292	0.134467	0.136286	0.123656	0.123656	0.121858	0.123656	0.127273	0.125461	0.121858	0.127254	0.123656	0.121858	0.123656	0.125461	0.127273	0.123656
	75	Ma. indubitans HAP 21	0.00152149	0.129118	0.127296	0.130946	0.132781	0.129118	0.130946	0.129118	0.129118	0.130946	0.127324	0.129118	0.127296	0.125481	0.127296	0.127296	0.129118	0.127296	0.170137	0.168196	0.170137	0.168196	0.164335	0.168196	0.168196	0.166261	0.170137	0.164383	0.164335	0.149161	0.134467	0.136292	0.134465	0.121858	0.121858	0.120065	0.121858	0.125461	0.123656	0.123656	0.125446	0.121858	0.120065	0.121858	0.123656	0.125461	0.121858
	76	Ma. indubitans HAP 22	0.00304588	0.129069	0.127254	0.130891	0.132719	0.129069	0.130891	0.129069	0.129069	0.130891	0.127273	0.129069	0.127254	0.125446	0.127254	0.127254	0.129069	0.127254	0.166261	0.164335	0.166261	0.164335	0.160503	0.164335	0.164335	0.162415	0.166261	0.160544	0.160503	0.145457	0.136292	0.134467	0.136286	0.123656	0.123656	0.121858	0.123656	0.127273	0.125461	0.121858	0.127254	0.123656	0.121858	0.123656	0.125461	0.127273	0.123656
	77	Ma. indubitans HAP 23	0.00458018	0.132747	0.130916	0.134585	0.13643	0.132747	0.134585	0.132747	0.132747	0.134585	0.130946	0.132747	0.130916	0.129091	0.130916	0.130916	0.132747	0.130916	0.166313	0.164383	0.166313	0.164383	0.160544	0.164383	0.164383	0.16246	0.166313	0.16059	0.160544	0.149154	0.141791	0.13995	0.14178	0.125446	0.125446	0.123644	0.125446	0.129069	0.127254	0.123644	0.129052	0.125446	0.123644	0.125446	0.127254	0.129069	0.125446
Ma. fonsecai G III	78	Ma. fonsecai HAP 1	0.116526	0.145578	0.143713	0.147451	0.149331	0.147451	0.147451	0.145578	0.145578	0.145578	0.143747	0.145578	0.145578	0.147451	0.143713	0.143713	0.145578	0.145578	0.16269	0.16076	0.16269	0.16269	0.156921	0.16076	0.158837	0.16076	0.166574	0.15698	0.16269	0.149226	0.134622	0.136471	0.138374	0.140099	0.136395	0.140099	0.140099	0.14383	0.141961	0.141961	0.143786	0.141961	0.140099	0.140099	0.141961	0.141961	0.141961
Ma. fonsecai G II	79	Ma. fonsecai HAP 2	0.109449	0.145578	0.143713	0.143713	0.145578	0.143713	0.143713	0.145578	0.145578	0.145578	0.143747	0.145578	0.145578	0.143713	0.143713	0.143713	0.145578	0.145578	0.164628	0.16269	0.164628	0.16269	0.158837	0.16076	0.16269	0.16076	0.164628	0.1589	0.16269	0.15481	0.118277	0.12006	0.121845	0.132781	0.136471	0.136471	0.136471	0.140188	0.136471	0.138326	0.140141	0.138326	0.136471	0.136471	0.134622	0.138326	0.138326
	80	Ma. fonsecai HAP 3	0.107686	0.143713	0.141854	0.141854	0.143713	0.141854	0.141854	0.143713	0.143713	0.143713	0.141885	0.143713	0.143713	0.141854	0.141854	0.141854	0.143713	0.143713	0.166574	0.164628	0.166574	0.164628	0.16076	0.16269	0.164628	0.16269	0.166574	0.160826	0.164628	0.15481	0.12006	0.121849	0.120059	0.134622	0.134622	0.134622	0.134622	0.138326	0.134622	0.136471	0.138282	0.136471	0.134622	0.134622	0.136471	0.136471	0.136471
Ma. fonsecai G I	81	Ma. fonsecai HAP 4	0.121972	0.156921	0.155012	0.155012	0.156921	0.155012	0.155012	0.156921	0.156921	0.156921	0.155068	0.156921	0.156921	0.155012	0.155012	0.155012	0.156921	0.156921	0.166574	0.164628	0.166574	0.164628	0.16076	0.16269	0.164628	0.16269	0.166574	0.160826	0.164628	0.160503	0.130891	0.132719	0.13087	0.140188	0.143933	0.143933	0.143933	0.147707	0.143933	0.145817	0.147646	0.145817	0.143933	0.143933	0.142057	0.142057	0.145817
	82	Ma. fonsecai HAP 5	0.123752	0.160698	0.158779	0.158779	0.160698	0.158779	0.158779	0.160698	0.160698	0.160698	0.158837	0.160698	0.160698	0.158779	0.158779	0.158779	0.160698	0.160698	0.170407	0.16845	0.170407	0.16845	0.164559	0.166501	0.16845	0.166501	0.170407	0.164628	0.16845	0.160544	0.129091	0.130916	0.129069	0.140141	0.143879	0.142007	0.142007	0.145759	0.142007	0.143879	0.145706	0.143879	0.142007	0.142007	0.140141	0.140141	0.143879
	83	Ma. fonsecai HAP 6	0.120164	0.158837	0.156921	0.156921	0.158837	0.156921	0.156921	0.158837	0.158837	0.158837	0.15698	0.158837	0.158837	0.156921	0.156921	0.156921	0.158837	0.158837	0.168527	0.166574	0.168527	0.166574	0.16269	0.164628	0.166574	0.164628	0.168527	0.162761	0.166574	0.158598	0.132719	0.134554	0.132695	0.140188	0.143933	0.143933	0.143933	0.147707	0.143933	0.145817	0.147646	0.145817	0.143933	0.143933	0.142057	0.142057	0.145817
Ma. fonsecai G IV	84	Ma. fonsecai HAP 7	0.107686	0.131064	0.129226	0.132909	0.134761	0.132909	0.132909	0.131064	0.131064	0.132909	0.13102	0.131064	0.131064	0.129226	0.129226	0.129226	0.129226	0.131064	0.168527	0.166574	0.168527	0.166574	0.16269	0.164628	0.164628	0.16269	0.168527	0.162761	0.164628	0.154765	0.140029	0.141885	0.149331	0.129118	0.132781	0.130946	0.132781	0.136471	0.134622	0.134622	0.132819	0.134622	0.136471	0.132781	0.130946	0.134622	0.132781
Ma. titillans G I	85	Ma. titillans HAP 1	0.122148	0.155012	0.153111	0.156921	0.156921	0.156921	0.156921	0.155012	0.155012	0.156921	0.156867	0.155012	0.155012	0.153111	0.153111	0.156921	0.158837	0.158837	0.197488	0.195464	0.197488	0.195464	0.19144	0.193448	0.193448	0.19144	0.197488	0.191505	0.193448	0.183536	0.159041	0.157114	0.162836	0.14759	0.151378	0.151378	0.151378	0.155194	0.153282	0.14948	0.155129	0.153282	0.151378	0.14948	0.14759	0.151378	0.151378
	86	Ma. titillans HAP 2	0.123977	0.156921	0.155012	0.158837	0.158837	0.158837	0.158837	0.156921	0.156921	0.158837	0.158779	0.156921	0.156921	0.155012	0.155012	0.158837	0.16076	0.16076	0.199521	0.197488	0.199521	0.197488	0.193448	0.195464	0.195464	0.193448	0.199521	0.193517	0.195464	0.185517	0.160975	0.159041	0.164782	0.14948	0.153282	0.153282	0.153282	0.157114	0.155194	0.151378	0.157044	0.155194	0.153282	0.151378	0.14948	0.153282	0.153282
	87	Ma. titillans HAP 3	0.123977	0.156921	0.155012	0.158837	0.158837	0.158837	0.158837	0.156921	0.156921	0.158837	0.158779	0.156921	0.156921	0.155012	0.155012	0.158837	0.16076	0.16076	0.199521	0.197488	0.199521	0.197488	0.193448	0.195464	0.195464	0.193448	0.199521	0.193517	0.195464	0.185517	0.160975	0.159041	0.160898	0.14948	0.153282	0.153282	0.153282	0.153282	0.155194	0.151378	0.157044	0.155194	0.153282	0.151378	0.14948	0.153282	0.153282
	88	Ma. titillans HAP 4	0.123977	0.156921	0.155012	0.158837	0.158837	0.158837	0.158837	0.156921	0.156921	0.158837	0.158779	0.156921	0.156921	0.155012	0.155012	0.158837	0.16076	0.16076	0.199521	0.197488	0.199521	0.197488	0.193448	0.195464	0.195464	0.193448	0.199521	0.193517	0.195464	0.185517	0.160975	0.159041	0.164782	0.14948	0.153282	0.153282	0.153282	0.157114	0.155194	0.151378	0.157044	0.155194	0.153282	0.151378	0.14948	0.153282	0.153282
	89	Ma. titillans HAP 5	0.123977	0.156921	0.155012	0.155012	0.155012	0.155012	0.155012	0.153111	0.153111	0.155012	0.154962	0.153111	0.153111	0.151217	0.151217	0.155012	0.156921	0.156921	0.199521	0.197488	0.199521	0.197488	0.193448	0.195464	0.195464	0.193448	0.199521	0.193517	0.195464	0.185517	0.160975	0.159041	0.164782	0.14948	0.153282	0.153282	0.153282	0.157114	0.155194	0.151378	0.157044	0.155194	0.153282	0.151378	0.14948	0.153282	0.153282
	90	Ma. titillans HAP 6	0.120327	0.155012	0.153111	0.156921	0.156921	0.156921	0.156921	0.155012	0.155012	0.156921	0.156867	0.155012	0.155012	0.153111	0.153111	0.156921	0.158837	0.158837	0.197488	0.195464	0.197488	0.195464	0.19144	0.193448	0.193448	0.19144	0.197488	0.191505	0.193448	0.183536	0.159041	0.157114	0.162836	0.14759	0.151378	0.151378	0.151378	0.155194	0.153282	0.14948	0.155129	0.153282	0.151378	0.14948	0.14759	0.151378	0.151378
	91	Ma. titillans HAP 7	0.125811	0.156921	0.155012	0.158837	0.158837	0.158837	0.158837	0.156921	0.156921	0.158837	0.158779	0.156921	0.156921	0.155012	0.155012	0.158837	0.16076	0.16076	0.197488	0.195464	0.197488	0.195464	0.19144	0.193448	0.193448	0.19144	0.197488	0.191505	0.193448	0.187505	0.162917	0.160975	0.166735	0.151378	0.155194	0.155194	0.155194	0.159041	0.157114	0.153282	0.158968	0.157114	0.155194	0.153282	0.151378	0.155194	0.155194
	92	Ma. titillans HAP 8	0.123977	0.156921	0.155012	0.158837	0.158837	0.158837	0.158837	0.156921	0.156921	0.158837	0.158779	0.156921	0.156921	0.155012	0.155012	0.158837	0.16076	0.16076	0.199521	0.197488	0.199521	0.197488	0.193448	0.195464	0.195464	0.193448	0.199521	0.193517	0.195464	0.185517	0.160975	0.159041	0.164782	0.14948	0.153282	0.153282	0.153282	0.157114	0.155194	0.151378	0.157044	0.155194	0.153282	0.151378	0.14948	0.153282	0.153282
	93	Ma. titillans HAP 9	0.122148	0.156921	0.155012	0.158837	0.158837	0.158837	0.158837	0.156921	0.156921	0.158837	0.158779	0.156921	0.156921	0.155012	0.155012	0.158837	0.16076	0.16076	0.199521	0.197488	0.199521	0.197488	0.193448	0.195464	0.195464	0.193448	0.199521	0.193517	0.195464	0.185517	0.159041	0.157114	0.162836	0.145706	0.14948	0.14948	0.14948	0.153282	0.151378	0.14759	0.15322	0.151378	0.14948	0.14759	0.145706	0.14948	0.14948
	94	Ma. titillans HAP 10	0.125811	0.158837	0.156921	0.16076	0.16076	0.16076	0.16076	0.158837	0.158837	0.16076	0.160698	0.158837	0.158837	0.156921	0.156921	0.16076	0.16269	0.16269	0.199521	0.197488	0.199521	0.197488	0.193448	0.195464	0.195464	0.193448	0.199521	0.193517	0.195464	0.181564	0.160975	0.159041	0.164782	0.151378	0.155194	0.155194	0.155194	0.159041	0.157114	0.153282	0.158968	0.157114	0.155194	0.153282	0.151378	0.155194	0.151378
	95	Ma. titillans HAP 11	0.123977	0.156921	0.155012	0.158837	0.158837	0.158837	0.158837	0.156921	0.156921	0.158837	0.158779	0.156921	0.156921	0.155012	0.155012	0.158837	0.16076	0.16076	0.199521	0.197488	0.199521	0.197488	0.193448	0.195464	0.195464	0.193448	0.199521	0.193517	0.195464	0.185517	0.160975	0.159041	0.164782	0.14948	0.153282	0.153282	0.153282	0.157114	0.155194	0.151378	0.157044	0.155194	0.153282	0.151378	0.14948	0.153282	0.153282
	96	Ma. titillans HAP 12	0.123977	0.158837	0.156921	0.16076	0.16076	0.16076	0.16076	0.158837	0.158837	0.16076	0.160698	0.158837	0.158837	0.156921	0.156921	0.16076	0.16269	0.16269	0.199521	0.197488	0.199521	0.197488	0.193448	0.195464	0.195464	0.193448	0.199521	0.193517	0.195464	0.187505	0.162917	0.160975	0.166735	0.151378	0.155194	0.155194	0.155194	0.159041	0.157114	0.153282	0.158968	0.157114	0.155194	0.153282	0.151378	0.155194	0.155194
	97	Ma. titillans HAP 13	0.122148	0.155012	0.153111	0.156921	0.156921	0.156921	0.156921	0.155012	0.155012	0.156921	0.156867	0.155012	0.155012	0.153111	0.153111	0.156921	0.158837	0.158837	0.197488	0.195464	0.197488	0.195464	0.19144	0.193448	0.193448	0.19144	0.197488	0.191505	0.193448	0.183536	0.159041	0.157114	0.162836	0.14759	0.151378	0.151378	0.151378	0.155194	0.153282	0.14948	0.155129	0.153282	0.151378	0.14948	0.14759	0.151378	0.151378
	98	Ma. titillans HAP 14	0.123977	0.156921	0.155012	0.158837	0.158837	0.158837	0.158837	0.156921	0.156921	0.158837	0.158779	0.156921	0.156921	0.155012	0.155012	0.158837	0.16076	0.16076	0.195464	0.193448	0.195464	0.193448	0.18944	0.19144	0.19144	0.18944	0.195464	0.189501	0.19144	0.185517	0.160975	0.159041	0.164782	0.145706	0.14948	0.14948	0.14948	0.153282	0.151378	0.14759	0.15322	0.151378	0.14948	0.14759	0.145706	0.14948	0.14948
	99	Ma. titillans HAP 15	0.125811	0.158837	0.156921	0.16076	0.16076	0.16076	0.16076	0.158837	0.158837	0.16076	0.160698	0.158837	0.158837	0.156921	0.156921	0.16076	0.16269	0.16269	0.197488	0.195464	0.197488	0.195464	0.19144	0.193448	0.193448	0.19144	0.197488	0.191505	0.193448	0.187505	0.162917	0.160975	0.166735	0.14759	0.151378	0.151378	0.151378	0.155194	0.153282	0.14948	0.155129	0.153282	0.151378	0.14948	0.14759	0.151378	0.151378
	100	Ma. titillans HAP 16	0.120327	0.153111	0.151217	0.155012	0.155012	0.155012	0.155012	0.153111	0.153111	0.155012	0.154962	0.153111	0.153111	0.151217	0.151217	0.155012	0.156921	0.156921	0.199521	0.197488	0.199521	0.197488	0.193448	0.195464	0.195464	0.193448	0.199521	0.193517	0.195464	0.183536	0.160975	0.159041	0.160898	0.14948	0.14948	0.14948	0.14948	0.153282	0.151378	0.14759	0.15322	0.151378	0.14948	0.14759	0.14948	0.14948	0.14948
	101	Ma. titllans HAP17	0.122148	0.155012	0.153111	0.156921	0.156921	0.156921	0.156921	0.155012	0.155012	0.156921	0.156867	0.155012	0.155012	0.153111	0.153111	0.156921	0.158837	0.158837	0.201562	0.199521	0.201562	0.199521	0.195464	0.197488	0.197488	0.195464	0.201562	0.195537	0.197488	0.185517	0.162917	0.160975	0.162836	0.151378	0.151378	0.151378	0.151378	0.155194	0.153282	0.14948	0.155129	0.153282	0.151378	0.14948	0.151378	0.151378	0.151378
	102	Ma. titillans HAP 18	0.120327	0.153111	0.151217	0.155012	0.155012	0.155012	0.155012	0.153111	0.153111	0.155012	0.154962	0.153111	0.153111	0.151217	0.151217	0.155012	0.156921	0.156921	0.199521	0.197488	0.199521	0.193448	0.193448	0.195464	0.195464	0.193448	0.199521	0.193517	0.195464	0.181564	0.157114	0.155194	0.162836	0.145706	0.14948	0.14948	0.14948	0.153282	0.151378	0.14759	0.15322	0.151378	0.14948	0.14759	0.145706	0.14948	0.14948
	103	Ma. titillans HAP 19	0.122148	0.153111	0.151217	0.155012	0.155012	0.155012	0.155012	0.153111	0.153111	0.155012	0.154962	0.153111	0.153111	0.151217	0.151217	0.155012	0.156921	0.156921	0.195464	0.193448	0.195464	0.197488	0.18944	0.19144	0.19144	0.18944	0.195464	0.189501	0.19144	0.181564	0.159041	0.157114	0.162836	0.14759	0.151378	0.151378	0.151378	0.155194	0.153282	0.14948	0.155129	0.153282	0.151378	0.14948	0.14759	0.151378	0.151378
	104	Ma. titillans HAP 20	0.120327	0.153111	0.151217	0.155012	0.155012	0.155012	0.155012	0.153111	0.153111	0.155012	0.154962	0.153111	0.153111	0.151217	0.151217	0.155012	0.156921	0.156921	0.197488	0.195464	0.197488	0.195464	0.19144	0.193448	0.193448	0.19144	0.197488	0.191505	0.193448	0.183536	0.157114	0.155194	0.160898	0.14759	0.151378	0.151378	0.151378	0.155194	0.153282	0.14948	0.155129	0.153282	0.151378	0.14948	0.14759	0.151378	0.151378
	105	Ma. titillans HAP 21	0.123977	0.155012	0.153111	0.156921	0.156921	0.156921	0.156921	0.155012	0.155012	0.156921	0.156867	0.155012	0.155012	0.153111	0.153111	0.156921	0.158837	0.158837	0.195464	0.193448	0.195464	0.193448	0.18944	0.19144	0.19144	0.18944	0.199521	0.189501	0.19144	0.185517	0.160975	0.159041	0.164782	0.151378	0.155194	0.155194	0.155194	0.159041	0.157114	0.153282	0.158968	0.157114	0.155194	0.153282	0.151378	0.155194	0.155194
	106	Ma. titillans HAP 22	0.123977	0.153111	0.151217	0.155012	0.155012	0.155012	0.155012	0.153111	0.153111	0.155012	0.154962	0.153111	0.153111	0.155012	0.151217	0.155012	0.156921	0.156921	0.195464	0.193448	0.195464	0.193448	0.18944	0.19144	0.19144	0.193448	0.195464	0.189501	0.195464	0.185517	0.157114	0.155194	0.164782	0.14948	0.153282	0.153282	0.153282	0.157114	0.155194	0.151378	0.157044	0.155194	0.153282	0.151378	0.14948	0.153282	0.153282
	107	Ma. titillans HAP 23	0.123977	0.149331	0.147451	0.151217	0.151217	0.151217	0.151217	0.149331	0.149331	0.151217	0.151174	0.149331	0.149331	0.151217	0.147451	0.151217	0.153111	0.153111	0.19144	0.18944	0.19144	0.18944	0.185464	0.187448	0.187448	0.18944	0.19144	0.185517	0.19144	0.181564	0.153282	0.151378	0.160898	0.145706	0.14948	0.14948	0.14948	0.153282	0.151378	0.14759	0.15322	0.151378	0.14948	0.14759	0.145706	0.14948	0.14948
	108	Ma. titillans HAP 24	0.122148	0.147451	0.145578	0.149331	0.149331	0.149331	0.149331	0.147451	0.147451	0.149331	0.149291	0.147451	0.147451	0.149331	0.149331	0.149331	0.151217	0.151217	0.195464	0.193448	0.195464	0.193448	0.18944	0.19144	0.19144	0.193448	0.195464	0.185517	0.19144	0.181564	0.151378	0.14948	0.158968	0.14948	0.153282	0.153282	0.153282	0.157114	0.155194	0.151378	0.157044	0.155194	0.153282	0.151378	0.14948	0.153282	0.153282
	109	Ma. titillans HAP 25	0.120327	0.149331	0.147451	0.151217	0.151217	0.151217	0.151217	0.149331	0.149331	0.151217	0.151174	0.149331	0.149331	0.151217	0.147451	0.151217	0.153111	0.153111	0.193448	0.19144	0.193448	0.19144	0.187448	0.18944	0.18944	0.19144	0.193448	0.187505	0.193448	0.183536	0.153282	0.151378	0.160898	0.14759	0.151378	0.151378	0.151378	0.155194	0.153282	0.14948	0.155129	0.153282	0.151378	0.14948	0.14759	0.151378	0.151378
	110	Ma. titillans HAP 26	0.122148	0.147451	0.145578	0.149331	0.149331	0.149331	0.149331	0.147451	0.147451	0.149331	0.149291	0.147451	0.147451	0.149331	0.145578	0.149331	0.151217	0.151217	0.195464	0.193448	0.195464	0.193448	0.18944	0.19144	0.19144	0.193448	0.195464	0.189501	0.195464	0.185517	0.155194	0.153282	0.162836	0.145706	0.14948	0.14948	0.14948	0.153282	0.151378	0.14759	0.15322	0.151378	0.14948	0.14759	0.145706	0.14948	0.14948
	111	Ma. titillans HAP 27	0.120327	0.151217	0.149331	0.153111	0.153111	0.153111	0.153111	0.151217	0.151217	0.153111	0.153064	0.151217	0.151217	0.153111	0.149331	0.153111	0.155012	0.155012	0.19144	0.18944	0.19144	0.18944	0.185464	0.187448	0.187448	0.18944	0.19144	0.185517	0.19144	0.181564	0.153282	0.151378	0.164782	0.14759	0.151378	0.151378	0.151378	0.155194	0.153282	0.14948	0.155129	0.153282	0.151378	0.14948	0.14759	0.151378	0.151378
Ma. titillans G II	112	Ma. titillans HAP 28	0.100734	0.14759	0.145706	0.14948	0.151378	0.14948	0.14948	0.14759	0.14759	0.145706	0.149425	0.14759	0.14759	0.145706	0.145706	0.145706	0.14383	0.14759	0.172219	0.174183	0.176156	0.170262	0.166371	0.170262	0.170262	0.168312	0.168312	0.170332	0.168312	0.158566	0.132747	0.134585	0.141961	0.151441	0.151441	0.151441	0.151441	0.155265	0.153349	0.153349	0.151378	0.153349	0.151441	0.14954	0.151441	0.151441	0.151441
	113	Ma. titillans HAP 29	0.102488	0.14948	0.14759	0.151378	0.153282	0.151378	0.151378	0.14948	0.14948	0.14759	0.151319	0.14948	0.14948	0.14759	0.14759	0.14759	0.145706	0.14948	0.174183	0.176156	0.178136	0.172219	0.168312	0.172219	0.172219	0.170262	0.170262	0.172293	0.170262	0.160467	0.134585	0.13643	0.14383	0.153349	0.153349	0.153349	0.153349	0.157188	0.155265	0.155265	0.153282	0.155265	0.153349	0.151441	0.153349	0.153349	0.153349
	114	Ma. titillans HAP 30	0.0990043	0.145759	0.143879	0.147646	0.14954	0.147646	0.147646	0.145759	0.145759	0.143879	0.14759	0.145759	0.145759	0.143879	0.143879	0.143879	0.142007	0.145759	0.174111	0.176079	0.178056	0.17215	0.168251	0.17215	0.17215	0.170197	0.170197	0.172219	0.170197	0.160437	0.130946	0.132781	0.140141	0.151509	0.151509	0.151509	0.151509	0.155341	0.153421	0.153421	0.151441	0.153421	0.151509	0.149605	0.151509	0.151509	0.151509
	115	Ma. titillans HAP 31	0.102488	0.145706	0.14383	0.14759	0.14948	0.14759	0.14759	0.145706	0.145706	0.14383	0.147538	0.145706	0.145706	0.14383	0.14383	0.14383	0.141961	0.145706	0.174183	0.176156	0.178136	0.172219	0.168312	0.172219	0.172219	0.170262	0.170262	0.172293	0.170262	0.160467	0.134585	0.13643	0.14383	0.14954	0.14954	0.14954	0.14954	0.153349	0.151441	0.151441	0.14948	0.151441	0.14954	0.147646	0.14954	0.14954	0.14954
	116	Ma. titillans HAP 32	0.102488	0.14948	0.14759	0.151378	0.153282	0.151378	0.151378	0.14948	0.14948	0.14759	0.151319	0.14948	0.14948	0.14759	0.14759	0.14759	0.145706	0.14948	0.170262	0.172219	0.174183	0.168312	0.164437	0.168312	0.168312	0.166371	0.166371	0.168379	0.166371	0.160467	0.134585	0.13643	0.14383	0.14954	0.14954	0.14954	0.14954	0.153349	0.151441	0.151441	0.14948	0.151441	0.14954	0.147646	0.14954	0.14954	0.14954
	117	Ma. titillans HAP 33	0.100734	0.14948	0.14759	0.151378	0.153282	0.151378	0.151378	0.14948	0.14948	0.14759	0.151319	0.14948	0.14948	0.14759	0.14759	0.14759	0.145706	0.14948	0.174183	0.176156	0.178136	0.172219	0.168312	0.172219	0.172219	0.170262	0.170262	0.172293	0.170262	0.160467	0.134585	0.13643	0.14383	0.153349	0.153349	0.153349	0.153349	0.157188	0.155265	0.155265	0.153282	0.155265	0.153349	0.151441	0.153349	0.153349	0.153349
	118	Ma. titillans HAP 34	0.102488	0.14948	0.14759	0.151378	0.153282	0.151378	0.151378	0.14948	0.14948	0.14759	0.151319	0.14948	0.14948	0.14759	0.14759	0.14759	0.145706	0.14948	0.170262	0.172219	0.174183	0.172219	0.164437	0.168312	0.168312	0.166371	0.166371	0.168379	0.166371	0.160467	0.134585	0.13643	0.141961	0.153349	0.153349	0.153349	0.153349	0.157188	0.155265	0.155265	0.153282	0.155265	0.153349	0.151441	0.153349	0.153349	0.153349
	119	Ma. titillans HAP 35	0.0989856	0.145706	0.14383	0.14759	0.14948	0.14759	0.14759	0.145706	0.145706	0.14383	0.147538	0.145706	0.145706	0.14383	0.14383	0.14383	0.141961	0.145706	0.170262	0.172219	0.174183	0.168312	0.164437	0.168312	0.168312	0.166371	0.166371	0.168379	0.166371	0.156672	0.130916	0.132747	0.140099	0.14954	0.14954	0.14954	0.14954	0.153349	0.151441	0.151441	0.14948	0.151441	0.14954	0.147646	0.14954	0.14954	0.14954
	120	Ma. titillans HAP 36	0.100734	0.14759	0.145706	0.14948	0.151378	0.14948	0.14948	0.14759	0.14759	0.145706	0.149425	0.14759	0.14759	0.145706	0.145706	0.145706	0.14383	0.14759	0.172219	0.174183	0.176156	0.170262	0.166371	0.170262	0.170262	0.168312	0.168312	0.170332	0.168312	0.158566	0.132747	0.134585	0.141961	0.151441	0.151441	0.151441	0.151441	0.155265	0.153349	0.153349	0.151378	0.153349	0.151441	0.14954	0.151441	0.151441	0.151441
	121	Ma. titillans HAP 37	0.100734	0.14759	0.145706	0.14948	0.151378	0.14948	0.14948	0.14759	0.14759	0.145706	0.149425	0.14759	0.14759	0.145706	0.145706	0.145706	0.14383	0.14759	0.168312	0.170262	0.172219	0.166371	0.16251	0.166371	0.166371	0.164437	0.164437	0.166433	0.164437	0.158566	0.132747	0.134585	0.141961	0.147646	0.147646	0.147646	0.147646	0.151441	0.14954	0.14954	0.14759	0.14954	0.147646	0.145759	0.147646	0.147646	0.147646
Ma. titillans G I	122	Ma. titillans HAP 38	0.120327	0.149331	0.147451	0.151217	0.151217	0.151217	0.151217	0.149331	0.149331	0.151217	0.151174	0.149331	0.149331	0.151217	0.147451	0.151217	0.153111	0.153111	0.195464	0.193448	0.195464	0.193448	0.18944	0.19144	0.19144	0.193448	0.195464	0.189501	0.195464	0.183536	0.157114	0.155194	0.160898	0.14948	0.14948	0.14948	0.14948	0.153282	0.151378	0.14759	0.15322	0.151378	0.14948	0.14759	0.14948	0.14948	0.14948
	123	Ma. titillans HAP 39	0.123977	0.156921	0.155012	0.158837	0.158837	0.158837	0.158837	0.156921	0.156921	0.158837	0.158779	0.156921	0.156921	0.155012	0.155012	0.158837	0.16076	0.16076	0.195464	0.193448	0.195464	0.193448	0.18944	0.19144	0.19144	0.18944	0.199521	0.189501	0.19144	0.185517	0.160975	0.159041	0.164782	0.14948	0.153282	0.153282	0.153282	0.157114	0.155194	0.151378	0.157044	0.155194	0.153282	0.151378	0.14948	0.153282	0.153282
	124	Ma. titillans HAP 40	0.120327	0.153111	0.151217	0.155012	0.155012	0.155012	0.155012	0.153111	0.153111	0.155012	0.154962	0.153111	0.153111	0.151217	0.151217	0.155012	0.156921	0.156921	0.195464	0.193448	0.195464	0.193448	0.18944	0.19144	0.19144	0.18944	0.195464	0.189501	0.19144	0.181564	0.157114	0.155194	0.160898	0.145706	0.14948	0.14948	0.14948	0.153282	0.151378	0.14759	0.15322	0.151378	0.14948	0.14759	0.145706	0.14948	0.14948
[truncated: 77 more columns]
