# Supplementary material for: DNA Barcodes of Mansonia (Mansonia) Blanchard, 1901 (Diptera, Culicidae)
Source: Genes (Basel). 2023 May 23;14(6):1127. doi: 10.3390/genes14061127 (PMC10298705; doi:10.3390/genes14061127)
Supplement: Supplementary file 1 [file genes-14-01127-s001.zip › Table S6.xlsx]

## Sheet: Automated clustering results
Table S6. Comparison of all automated clustering methods results based on genetic K2p distances (ABGD, ASAP and RESL) and number of substitutions (mPTP) with 338 Mansonia (Mansonia) spp. COI barcode sequences (11 of which from GenBank and BOLD). The rows delimit the MOTUs generated by the different clustering methods (columns). The partitions of ABGD and ASAP are shown for different values of pri…
ABDG (n)			ASAP (n)					RESL (n)	mPTP (n)
0.17% ≤ P ≤ 1.29%	2.15% ≤ P ≤ 3.59%	P = 5.99%	dT = 0.76%	dT = 1.38%	dT = 2.47%	3.50% ≤ dT ≤ 10.09%	dT = 11.74%
Ma. humeralis (64)	Ma. humeralis (64)	Ma. humeralis (64)	Ma. humeralis (64)	Ma. humeralis (64)	Ma. humeralis (64)	Ma. humeralis (64)	Ma. humeralis (64)	Ma. humeralis (64)	Ma. humeralis (64)
Ma. flaveola G I (13)	Ma. flaveola G I (13)	Ma. flaveola G I (13)	Ma. flaveola G I-a (10)	Ma. flaveola G I (13)	Ma. flaveola G I (13)	Ma. flaveola G I (13)	Ma. flaveola G I (13)	Ma. flaveola G I (13)	Ma. flaveola G I (13)
			Ma. flaveola G I-b (1)
			Ma. flaveola G I-c (2)
Ma. flaveola G II (1)	Ma. flaveola G II (1)	Ma. flaveola G II (1)	Ma. flaveola G II (1)	Ma. flaveola G II (1)	Ma. flaveola G II (1)	Ma. flaveola G II (1)	Ma. flaveola G II (1)	Ma. flaveola G II (1)	Ma. flaveola G II (1)
Ma. fonsecai G I (7)	Ma. fonsecai G I + Ma. fonsecai G II (11)	Ma. fonsecai G I + Ma. fonsecai G II (11)	Ma. fonsecai G I (7)	Ma. fonsecai G I (7)	Ma. fonsecai G I + Ma. fonsecai G II (11)	Ma. fonsecai G I + Ma. fonsecai G II (11)	Ma. fonsecai G I + Ma. fonsecai G II + Ma. fonsecai G III + Ma. fonsecai G IV + Ma. iguassuensis + Ma. indubitans G I + Ma. indubitans G II + Ma. indubitans G III + Ma. dyari/indubitans + Ma. titillans G I + Ma. titillans G II + Ma. amazonesis (257)	Ma. fonsecai G I (7)	Ma. fonsecai G I + Ma. fonsecai G II (11)
Ma. fonsecai G II (4)			Ma. fonsecai G II (4)	Ma. fonsecai G II (4)				Ma. fonsecai G II (4)
Ma. fonsecai G III (16)	Ma. fonsecai G III (16)	Ma. fonsecai G III (16)	Ma. fonsecai G III (16)	Ma. fonsecai G III (16)	Ma. fonsecai G III (16)	Ma. fonsecai G III (16)		Ma. fonsecai G III (16)	Ma. fonsecai G III (16)
Ma. fonsecai G IV (1)	Ma. fonsecai G IV (1)	Ma. fonsecai G IV (1)	Ma. fonsecai G IV (1)	Ma. fonsecai G IV (1)	Ma. fonsecai G IV (1)	Ma. fonsecai G IV (1)		Ma. fonsecai G IV (1)	Ma. fonsecai G IV (1)
Ma iguassuensis (5)	Ma iguassuensis (5)	Ma iguassuensis (5)	Ma iguassuensis (5)	Ma iguassuensis (5)	Ma iguassuensis (5)	Ma iguassuensis (5)		Ma iguassuensis (5)	Ma iguassuensis (5)
Ma. indubitans G I (1)	Ma. indubitans G I (1)	Ma. indubitans G I + Ma. indubitans G II (9)	Ma. indubitans G I (1)	Ma. indubitans G I (1)	Ma. indubitans G I (1)	Ma. indubitans G I (1)		Ma. indubitans G I (1)	Ma. indubitans G I (1)
Ma. indubitans G II (8)	Ma. indubitans G II (8)		Ma. indubitans G II (8)	Ma. indubitans G II (8)	Ma. indubitans G II (8)	Ma. indubitans G II (8)		Ma. indubitans G II (8)	Ma. indubitans G II (8)
Ma. indubitans G III (70)	Ma. indubitans G III (70)	Ma. indubitans G III + Ma. dyari/indubitans (75)	Ma. indubitans G III (70)	Ma. indubitans G III (70)	Ma. indubitans G III (70)	Ma. indubitans G III (70)		Ma. indubitans G III (70)	Ma. indubitans G III (70)
Ma. dyari/indubitans (5)	Ma. dyari/indubitans (5)		Ma. dyari/indubitans (5)	Ma. dyari/indubitans (5)	Ma. dyari/indubitans (5)	Ma. dyari/indubitans (5)		Ma. dyari/indubitans (5)	Ma. dyari/indubitans (5)
Ma. titillans G I (87)	Ma. titillans G I (87)	Ma. titillans G I (87)	Ma. titillans G I (87)	Ma. titillans G I (87)	Ma. titillans G I (87)	Ma. titillans G I (87)		Ma. titillans G I (87)	Ma. titillans G I (87)
Ma. titillans G II (29)	Ma. titillans G II (29)	Ma. titillans G II (29)	Ma. titillans G II (29)	Ma. titillans G II (29)	Ma. titillans G II (29)	Ma. titillans G II (29)		Ma. titillans G II (29)	Ma. titillans G II (29)
Ma. amazonensis (24)	Ma. amazonensis (24)	Ma. amazonensis (24)	Ma. amazonensis (24)	Ma. amazonensis (24)	Ma. amazonensis (24)	Ma. amazonensis (24)		Ma. amazonensis (24)	Ma. amazonensis (24)
Ma. pseudotitillans G I + Ma. pseudotitillans G II (3)	Ma. pseudotitillans G I + Ma. pseudotitillans G II (3)	Ma. pseudotitillans G I + Ma. pseudotitillans G II (3)	Ma. pseudotitillans G I (2)	Ma. pseudotitillans G I (2)	Ma. pseudotitillans G I (2)	Ma. pseudotitillans G I + Ma. pseudotitillans G II (3)	Ma. pseudotitillans G I + Ma. pseudotitillans G II (3)	Ma. pseudotitillans G I (2)	Ma. pseudotitillans G I (2)
			Ma. pseudotitillans G II (1)	Ma. pseudotitillans G II (1)	Ma. pseudotitillans G II (1)			Ma. pseudotitillans G II (1)	Ma. pseudotitillans G II (1)
